# Supplementary material for: Genome‐wide profiles of DNA damage represent highly accurate predictors of mammalian age
Source: Aging Cell. 2024 Feb 23;23(5):e14122. doi: 10.1111/acel.14122 (PMC11113270; doi:10.1111/acel.14122)
Supplement: Supplementary file 2 — Appendix S2. [file ACEL-23-e14122-s001.xlsx]

## Sheet: s1
Supplementary Table 1. Distribution of genes with significant (p-value < 0.05) Spearman correlation with age detected using the three different metrics.
Note: the DNA damage metrics were calculated using the corresponding DNA lesions (SSBs or AP sites) mapping only to exons.
1. Fraction of significantly correlated genes
Gene group	Metric	Number of genes	Number of significantly age-correlated genes	Percentage of significantly age-correlated genes	Number of positively age-correlated genes	Number of negatively age-correlated genes	Percentage of positively age-correlated genes	Percentage of negatively age-correlated genes
All genes	LPKM-SSB	13310	620	0.0465815	353	267	0.569355	0.430645
	LPKM-AP	10240	957	0.093457	913	44	0.954023	0.045977
	TPM	13481	152	0.0112751	106	46	0.697368	0.302632
Top 500 genes	LPKM-SSB	500	137	0.274	74	63	0.540146	0.459854
	LPKM-AP	500	183	0.366	163	20	0.89071	0.10929
	TPM	500	35	0.07	24	11	0.685714	0.314286
2. The range of Spearman correlation with age of the top 500 or all genes across six tissues.
Gene Group	Metric1 (mean of range)	Metric2 (mean of range)	Differences of mean	CI lower	CI upper	Adjusted p-value
All genes	LPKM-SSB(0.719)	LPKM-AP(0.704)	0.0152003	0.00652357	0.023877	8.85115e-06
	TPM(0.798)	LPKM-SSB(0.719)	0.0790745	0.0710087	0.0871403	0
	TPM(0.798)	LPKM-AP(0.704)	0.0942748	0.0856223	0.102927	0
Top 500 genes	LPKM-SSB(0.693)	LPKM-AP(0.670)	0.0222178	-0.0195282	0.0639639	0.653502
	TPM(0.810)	LPKM-SSB(0.693)	0.117478	0.0757323	0.159224	9.4702e-14
	TPM(0.810)	LPKM-AP(0.670)	0.139696	0.0979502	0.181442	4.88498e-14

## Sheet: s2
Supplementary Table 2. The lists of significantly age-correlated genes.
Note: the DNA damage metrics were calculated using the corresponding DNA lesions (SSBs or AP sites) mapping only to exons.
Significantly age-correlated genes in the top 500 genes obtained with each of the three metrics									Significantly age-correlated genes in all genes
LPKM-SSB			LPKM-AP			TPM			LPKM-SSB			LPKM-AP			TPM
Gene symbol	P-value	Spearman correlation value	Gene	P-value	Spearman correlation value	Gene	P-value	Spearman correlation value	Gene symbol	P-value	Spearman correlation value	Gene	P-value	Spearman correlation value	Gene	P-value	Spearman correlation value
Trove2	7.44874e-05	-0.420836	Cdr1	1.00043e-06	-0.507042	G530011O06Rik	0.000270178	-0.389774	Trove2	7.44874e-05	-0.420836	Cdr1	1.00043e-06	-0.507042	G530011O06Rik	0.000270178	-0.389774
Osbpl8	0.00019831	-0.397512	Wdpcp	0.00660782	-0.295899	4931408D14Rik	0.000778577	-0.361751	Osbpl8	0.00019831	-0.397512	Kidins220	0.00354029	-0.316644	4931408D14Rik	0.000778577	-0.361751
Lrrk2	0.000906055	-0.357522	Tial1	0.00712888	-0.293273	Fgfbp3	0.00173618	-0.338697	Lrrk2	0.000906055	-0.357522	Wdpcp	0.00660782	-0.295899	Fgfbp3	0.00173618	-0.338697
Mycn	0.00113117	-0.351227	Ica1l	0.00757518	-0.291155	Ost4	0.00187917	0.336325	Mycn	0.00113117	-0.351227	Tial1	0.00712888	-0.293273	AK134468	0.00205145	-0.333675
Smap1	0.0013259	-0.346641	Fto	0.0101432	-0.280751	AK134468	0.00205145	-0.333675	Smap1	0.0013259	-0.346641	Ica1l	0.00757518	-0.291155	Tmem254a	0.00457989	-0.30826
Hsp90ab1	0.00164005	-0.340393	Pigg	0.0139967	-0.268821	Serpinb8	0.00293003	0.322659	Hsp90ab1	0.00164005	-0.340393	Fto	0.0101432	-0.280751	Trp53rkb	0.00577459	-0.300504
Thap1	0.00180226	-0.33758	E030024N20Rik	0.0142738	-0.268078	Sfi1	0.00339592	0.317978	Wdsub1	0.00179959	-0.337624	Nsmce2	0.0105472	-0.279331	Gm5113	0.00700724	-0.29387
Col4a4	0.00205412	-0.333635	Rlbp1	0.0152282	-0.265612	AK132920	0.00421961	0.310954	Thap1	0.00180226	-0.33758	Phf14	0.0113226	-0.276732	AK134344	0.0114204	-0.276416
Plk2	0.00212819	-0.332558	Dixdc1	0.0155345	-0.264849	Wfdc17	0.00868044	0.286348	Col4a4	0.00205412	-0.333635	Trpm8	0.0115666	-0.275947	1700030J22Rik	0.011596	-0.275853
Erlin1	0.00233378	-0.329736	C2cd2l	0.0172849	-0.260721	AK148386	0.0128757	-0.271962	Plk2	0.00212819	-0.332558	Ptprq	0.0119891	-0.27462	Exosc2	0.0120841	-0.274327
Pdgfrl	0.00302449	-0.321658	Zfp697	0.0210677	-0.252905	Cnot2	0.01301	0.271574	Ankra2	0.00218169	-0.331801	Pigg	0.0139967	-0.268821	AK020588	0.0127372	-0.272367
Mug2	0.00408122	-0.312043	Kif1b	0.0226981	-0.249903	AK157632	0.0147216	0.266904	Erlin1	0.00233378	-0.329736	E030024N20Rik	0.0142738	-0.268078	AK148386	0.0128757	-0.271962
Zfyve1	0.00412567	-0.31169	Mmgt2	0.0308307	-0.237212	Cd14	0.0184396	0.258191	Spata7	0.00233982	-0.329657	Rlbp1	0.0152282	-0.265612	Ino80b	0.0139786	-0.26887
A230046K03Rik	0.00421219	-0.311012	Arhgdia	0.0336732	-0.233444	Ifitm2	0.0187607	0.257512	Tll1	0.00291195	-0.322853	Dixdc1	0.0155345	-0.264849	Sgol1	0.018847	-0.257331
Abca15	0.00421907	-0.310958	Asb10	0.0346707	-0.232185	Tmem81	0.0187989	0.257432	Pdgfrl	0.00302449	-0.321658	Rbm46	0.0165133	-0.262494	AK171655	0.0200852	-0.254812
Rasgrp3	0.00422277	-0.31093	Igsf3	0.0394953	-0.226492	Casp4	0.0197185	0.255543	BC017158	0.00355555	-0.316506	C2cd2l	0.0172849	-0.260721	Pou2f1	0.0205655	-0.25387
Pibf1	0.00436069	-0.309876	Rfwd3	0.0420788	-0.223679	Usp45	0.0197403	0.2555	Acpp	0.00365583	-0.315611	Pcsk2	0.018262	-0.258572	Klhl28	0.022722	-0.24986
Ranbp6	0.00458163	-0.308248	AK054507	0.0442775	-0.221395	AK171655	0.0200852	-0.254812	Mug2	0.00408122	-0.312043	Zfp697	0.0210677	-0.252905	Paqr9	0.0232282	-0.248967
Pkp2	0.00570166	-0.300935	Tenm1	0.0466351	-0.219049	Mphosph6	0.0219215	0.251309	Des	0.00410622	-0.311844	Kif1b	0.0226981	-0.249903	4930564C03Rik	0.0235372	-0.248429
Tmem44	0.0065709	-0.296092	Morc2a	0.0485204	-0.217242	Stat3	0.023531	0.24844	Zfyve1	0.00412567	-0.31169	Vps54	0.0252671	-0.245526	Rsf1os2	0.0238233	-0.247937
Napepld	0.00663215	-0.295772	Cc2d1b	0.0494233	0.216397	Lef1	0.0238754	-0.247848	A230046K03Rik	0.00421219	-0.311012	Serbp1	0.0263181	-0.243844	Lef1	0.0238754	-0.247848
Xrcc1	0.00668706	-0.295488	Ano1	0.0490077	0.216784	Dusp10	0.0275209	-0.241988	Abca15	0.00421907	-0.310958	Chst2	0.0269974	-0.242787	Fam149b	0.0252403	-0.24557
Tusc5	0.0074657	-0.291664	Arid5a	0.0480232	0.217713	Btbd19	0.0288658	0.239992	Rasgrp3	0.00422277	-0.31093	Ahcyl1	0.0270897	-0.242645	Acot1	0.0270284	-0.24274
Pomk	0.00780846	-0.290091	Pif1	0.0477577	0.217966	Dpm1-adnp	0.0306148	0.23751	Clgn	0.00434927	-0.309962	Mmgt2	0.0308307	-0.237212	Dusp10	0.0275209	-0.241988
Kbtbd2	0.00863581	-0.286531	Diras2	0.0455837	0.220083	Vamp3	0.0318553	0.235821	Pibf1	0.00436069	-0.309876	Lrig1	0.0318044	-0.23589	Nek3	0.0280767	-0.241153
St18	0.0095368	-0.28298	Trappc8	0.0449866	0.220679	AK041483	0.0329366	-0.234394	Alg2	0.00454253	-0.308531	Mier3	0.0324639	-0.235013	Plac9b	0.0284038	-0.240668
Smek1	0.00965902	-0.282521	Ubap2	0.0446524	0.221015	Sdhaf2	0.0359478	0.230617	Ranbp6	0.00458163	-0.308248	Bbs2	0.0328847	-0.234462	Rabepk	0.0321932	-0.235371
Bin2	0.0100638	-0.281037	Cacna1s	0.0446209	0.221047	Ccne2	0.037769	-0.228459	Tfam	0.00468117	-0.307537	Dock10	0.0332235	-0.234022	AK041483	0.0329366	-0.234394
Pdpk1	0.0104048	-0.279826	Dab1	0.0441973	0.221477	Mir22hg	0.0381798	0.227984	Unk	0.00489976	-0.306022	Arhgdia	0.0336732	-0.233444	Zfp326	0.0333283	-0.233887
Extl2	0.0106537	-0.278964	Rapgef3	0.043586	0.222103	Chkb	0.0383781	-0.227757	Sf3b4	0.00491973	-0.305887	Asb10	0.0346707	-0.232185	Mtfr1	0.0351072	-0.231644
4632428C04Rik	0.0111666	-0.277242	Ttc38	0.0405702	0.225304	Snx10	0.0397559	0.226202	Pkp2	0.00570166	-0.300935	Nedd9	0.0365616	-0.229879	Ccne2	0.037769	-0.228459
Smad2	0.0139171	-0.269037	Acox1	0.0401335	0.225783	AK182655	0.0421157	0.22364	Tardbp	0.0058806	-0.299887	Srl	0.0375094	-0.228761	AK170353	0.0383265	-0.227816
Rnf187	0.0142738	-0.268078	Rsu1	0.0394963	0.226491	Tmem209	0.0436603	0.222027	Sco1	0.00600137	-0.299196	Mtmr12	0.0392601	-0.226756	Chkb	0.0383781	-0.227757
Mpzl2	0.0144489	-0.267615	AK214055	0.0374821	0.228793	Tab2	0.0482236	0.217523	Ehbp1	0.00603199	-0.299022	Pdk1	0.039411	-0.226587	Ryr3	0.0401741	-0.225739
Arl14ep	0.0147446	-0.266844	Tnks1bp1	0.037459	0.22882	Tug1	0.0496054	0.216228	Parp11	0.00603748	-0.298991	Igsf3	0.0394953	-0.226492	Barhl1	0.0402291	-0.225678
Tmem74b	0.014885	-0.266483	Tmem185b	0.0374244	0.22886				Zswim4	0.00629733	-0.297552	Rfwd3	0.0420788	-0.223679	Cecr2	0.0406763	-0.225188
Slfn10-ps	0.0151915	-0.265704	9430015G10Rik	0.0368821	0.229499				Tmem44	0.0065709	-0.296092	Atm	0.0439801	-0.221699	Abhd18	0.040981	-0.224856
Evc2	0.0153492	-0.265309	Trappc9	0.0368288	0.229562				Med29	0.00662467	-0.295811	AK054507	0.0442775	-0.221395	Hist1h1b	0.0412134	-0.224605
Bmpr2	0.0156618	-0.264535	Dsc1	0.0366257	0.229803				Napepld	0.00663215	-0.295772	Steap2	0.0447392	-0.220928	Sfswap	0.0431661	-0.222538
G6pc	0.0175744	-0.260074	Fam193b	0.0365476	0.229896				Xrcc1	0.00668706	-0.295488	Smc6	0.0449822	-0.220683	Srfbp1	0.0436326	-0.222055
Stag1	0.0177978	-0.25958	Nr5a1	0.0365322	0.229915				Cdyl	0.00690278	-0.294391	Ankrd27	0.0450442	-0.220621	AK049082	0.0446435	-0.221024
Nip7	0.0188258	-0.257376	Ror1	0.0365213	0.229928				Tusc5	0.0074657	-0.291664	Tub	0.0451622	-0.220503	Clk2-scamp3	0.0448757	-0.22079
Irx3	0.0189205	-0.257178	Lrrc8d	0.0364085	0.230062				AK169497	0.00753545	-0.291339	Tenm1	0.0466351	-0.219049	4931403G20Rik	0.0457121	-0.219956
AK081879	0.0197998	-0.25538	BC030336	0.0343182	0.232626				Nol11	0.00760945	-0.290997	Morc2a	0.0485204	-0.217242	Phlpp1	0.0461882	-0.219486
Serp1	0.0214366	-0.252209	Naip2	0.0339303	0.233117				Scyl3	0.00761884	-0.290954	Dedd2	0.049982	0.215881	2810454H06Rik	0.046995	-0.218699
Tor1b	0.0216611	-0.25179	Ppp2r3c	0.0338573	0.233209				Pomk	0.00780846	-0.290091	Flywch1	0.0499421	0.215917	Dnali1	0.0497858	-0.216061
Dcbld2	0.0218648	-0.251413	Msh5	0.0337365	0.233363				Satb1	0.00787253	-0.289804	Ssh3	0.0497858	0.216061	Ahr	0.0499851	0.215878
Zrsr1	0.0220633	-0.251049	Akap2	0.0331498	0.234117				Zmynd19	0.00790886	-0.289642	Glb1l3	0.0497143	0.216128	Tug1	0.0496054	0.216228
Ccdc89	0.0232727	-0.248889	Akap12	0.0330857	0.2342				4931408D14Rik	0.00793875	-0.289509	Arhgap20os	0.0496238	0.216211	Nfam1	0.0495627	0.216268
Pard6b	0.0245777	-0.246662	Irf4	0.0326185	0.23481				Oxnad1	0.00832326	-0.287839	Akt3	0.0495262	0.216302	Lgals3bp	0.0490406	0.216754
P2rx5	0.0245855	-0.246649	Ccdc97	0.0311801	0.236734				Ehd4	0.0084616	-0.287255	Cacna1c	0.0494653	0.216358	Galnt1	0.0486494	0.21712
Sppl2a	0.027391	-0.242185	Oca2	0.030407	0.237799				Kbtbd2	0.00863581	-0.286531	Cc2d1b	0.0494233	0.216397	1810032O08Rik	0.048434	0.217324
Tmem161a	0.0286152	-0.240358	Mier1	0.0291759	0.239543				Pa2g4	0.00875315	-0.286051	Slc7a6os	0.0492183	0.216588	Tab2	0.0482236	0.217523
Immt	0.0303036	-0.237943	Rab11fip4	0.0279338	0.241366				Fam179b	0.00893773	-0.285307	Fam149a	0.0492039	0.216601	Cnbd2	0.0482066	0.217539
Fam169a	0.0346742	-0.232181	Kcnj2	0.0277043	0.241711				Kif6	0.00931259	-0.283835	Ptpn2	0.0491012	0.216697	Jak3	0.046673	0.219012
Kctd21	0.0375559	-0.228707	Wdr20	0.027211	0.24246				Acad11	0.00934945	-0.283693	Amigo3	0.0490502	0.216745	Tnfsf10	0.0458829	0.219787
As3mt	0.0376441	-0.228604	Lnpep	0.0263739	0.243757				Ncs1	0.00951881	-0.283048	Ano1	0.0490077	0.216784	Gbp3	0.0458449	0.219824
Arf6	0.0387588	-0.227322	Abl2	0.0239986	0.247638				St18	0.0095368	-0.28298	Mcam	0.0489663	0.216823	Cfp	0.0456293	0.220038
Rasef	0.0387628	-0.227318	Cndp1	0.0239848	0.247661				Smek1	0.00965902	-0.282521	E2f2	0.0489595	0.216829	Myo9b	0.0445723	0.221096
Isoc1	0.0388559	-0.227212	Ank	0.0238815	0.247837				Dmrt1	0.00987576	-0.28172	Rtn1	0.0489301	0.216857	Itgam	0.0442577	0.221416
Zfp608	0.0445184	-0.221151	Bag6	0.0236621	0.248214				Bin2	0.0100638	-0.281037	Gpr107	0.0489301	0.216857	Slc11a1	0.0436666	0.22202
Synpo	0.0462299	-0.219445	Bms1	0.0230529	0.249274				Cep152	0.0103262	-0.280102	Adora1	0.0488882	0.216896	Tmem209	0.0436603	0.222027
Usp24	0.0490278	-0.216766	Fastkd1	0.0228299	0.249668				Pdpk1	0.0104048	-0.279826	Ssrp1	0.0487445	0.217031	Metrnl	0.043326	0.222372
Slc4a4	0.049662	0.216176	Ggcx	0.0226042	0.250071				Extl2	0.0106537	-0.278964	Slc35f1	0.0486655	0.217105	Tapbpl	0.0426197	0.223108
C530005A16Rik	0.0488136	0.216966	Acp1	0.0217878	0.251555				Eif6	0.0110713	-0.277557	Ppt1	0.0486041	0.217163	Polr3c	0.0424831	0.223252
BC046251	0.0484883	0.217272	Ptpra	0.0214039	0.25227				Cep55	0.0111192	-0.277398	Ppp1r12b	0.0485901	0.217176	AK182655	0.0421157	0.22364
Srebf1	0.0480081	0.217727	Arf6	0.0201708	0.254642				4632428C04Rik	0.0111666	-0.277242	Sulf2	0.0485576	0.217207	Man2b2	0.0417536	0.224025
Tespa1	0.0409967	0.224839	B630005N14Rik	0.0201493	0.254685				AK040719	0.0113279	-0.276715	Cutal	0.0485564	0.217208	Snx18	0.0417045	0.224077
Fam83h	0.038927	0.227132	Csde1	0.0200328	0.254915				Mark2	0.011499	-0.276163	Pcdhgb2	0.0485524	0.217212	Tmem192	0.0411963	0.224623
Aurka	0.038442	0.227683	Nuak1	0.019296	0.256402				Ago3	0.0117614	-0.275329	Cep164	0.0485309	0.217232	Cklf	0.0409752	0.224863
Zim3	0.0364427	0.230021	Vwa7	0.0189513	0.257113				Dcaf10	0.0118144	-0.275163	Vwa5b1	0.048528	0.217235	Mtr	0.0403487	0.225546
Olfm4	0.0362365	0.230269	Spock1	0.0185	0.258063				Pcdh12	0.0119588	-0.274713	Gbp10	0.048523	0.21724	Mthfd2	0.0400692	0.225854
Zfp275	0.0347549	0.23208	Ss18	0.0179368	0.259276				Asph	0.0120027	-0.274577	Mlec	0.0485195	0.217243	Snx10	0.0397559	0.226202
AK168778	0.0315097	0.236286	Ubtf	0.0176467	0.259913				Ltbp4	0.0125531	-0.27291	Alkbh3	0.0483721	0.217382	Mks1	0.0392711	0.226744
Ccdc78	0.028867	0.23999	Irx4	0.017297	0.260694				Lrrc58	0.012917	-0.271842	Ppp2r2b	0.0483216	0.21743	Tlr13	0.0384694	0.227652
Lman1l	0.0286564	0.240297	Rap1gds1	0.0172843	0.260723				Cldn6	0.0130039	-0.271591	Gm5878	0.0483022	0.217448	Mir22hg	0.0381798	0.227984
F11r	0.0280175	0.241241	Tcerg1	0.0167584	0.261923				Ids	0.0130469	-0.271467	Golga3	0.0481548	0.217588	Adgre4	0.0381452	0.228024
Slit2	0.0279641	0.241321	Rffl	0.0156078	0.264668				Tsen34	0.013119	-0.271261	Kcnk18	0.0481479	0.217594	Spcs3	0.0376076	0.228647
Gm10390	0.0276832	0.241743	Dnajb5	0.0155619	0.264781				Rdh1	0.0133447	-0.27062	Numbl	0.0480359	0.217701	Zfp263	0.0369864	0.229375
Mroh2a	0.0275939	0.241877	Scg2	0.0155577	0.264791				Stox2	0.0136365	-0.269806	Arid5a	0.0480232	0.217713	Abcd4	0.0365494	0.229894
Shisa2	0.0268691	0.242985	Fmo4	0.0146461	0.2671				Kirrel2	0.0137239	-0.269565	Pnkd	0.0479332	0.217798	Prcp	0.0363809	0.230095
Btnl5-ps	0.0268363	0.243036	Alox8	0.014574	0.267287				Smad2	0.0139171	-0.269037	Zbtb39	0.0478604	0.217868	Sdhaf2	0.0359478	0.230617
Tgfa	0.0249875	0.245984	B4galnt3	0.014509	0.267457				Nrip1	0.013981	-0.268863	Ceacam19	0.0478491	0.217879	Il1rap	0.035461	0.231209
Noxa1	0.0233657	0.248727	3425401B19Rik	0.0144495	0.267614				Cln8	0.0141084	-0.26852	Plce1	0.0478372	0.21789	Gcnt1	0.0340746	0.232934
Mrpl19	0.0232392	0.248947	Rps15a	0.0135324	0.270095				Rnf187	0.0142738	-0.268078	Plppr1	0.0478219	0.217905	Alg8	0.0338212	0.233255
Rab35	0.0215888	0.251925	Pde8b	0.0134067	0.270446				AK029258	0.0144118	-0.267713	Shc2	0.0478145	0.217912	Rbm7	0.0328473	0.23451
Slc24a2	0.019697	0.255587	Pld2	0.0132515	0.270884				Mpzl2	0.0144489	-0.267615	Pif1	0.0477577	0.217966	Csf2rb2	0.0323872	0.235114
Zfp473	0.0180544	0.25902	Sox9	0.0132228	0.270965				Arl14ep	0.0147446	-0.266844	Sin3b	0.0476224	0.218095	Gsap	0.0323761	0.235129
Ahcyl1	0.0178956	0.259366	Nipal2	0.0129206	0.271832				Tmem74b	0.014885	-0.266483	Kcnh1	0.0475551	0.21816	Zcwpw1	0.0322088	0.23535
Fhdc1	0.0162579	0.263097	Ubn2	0.0128536	0.272026				Dip2a	0.0149536	-0.266308	Pitpnm2	0.0474825	0.218229	Vamp3	0.0318553	0.235821
Ap1g2	0.0161475	0.26336	Sorbs3	0.0127895	0.272213				Bmp2k	0.0150407	-0.266086	AK053178	0.0474612	0.21825	Gbp2	0.0311811	0.236732
Grap2	0.0154701	0.265008	Eif2ak1	0.012698	0.272482				Slfn10-ps	0.0151915	-0.265704	D630045J12Rik	0.0474434	0.218267	Dpm1-adnp	0.0306148	0.23751
Tjp3	0.0149947	0.266203	Pip4k2a	0.0125893	0.272803				Aig1	0.0152884	-0.265461	Dscaml1	0.0473721	0.218335	Pilra	0.0302259	0.238051
Haus5	0.01475	0.26683	Pes1	0.0125336	0.272968				Evc2	0.0153492	-0.265309	BC055402	0.0472088	0.218493	Pfdn4	0.0301545	0.238151
Wdr93	0.0145961	0.26723	C3	0.0125298	0.272979				Bmpr2	0.0156618	-0.264535	Il18r1	0.0472088	0.218493	2610008E11Rik	0.0300573	0.238288
AK079754	0.0137786	0.269415	Sertad2	0.0124693	0.27316				Ndst3	0.015727	-0.264376	Nr1i3	0.0471836	0.218517	Oas2	0.0292844	0.239386
Stard5	0.0134649	0.270283	B3gnt8	0.0123746	0.273444				Rab3ga	0.0160431	-0.26361	Fip1l1	0.0467241	0.218962	Btbd19	0.0288658	0.239992
Krt35	0.0128783	0.271955	Adam7	0.0123686	0.273462				Gpr137	0.0162156	-0.263197	Myb	0.0467075	0.218978	Tspan1	0.0282962	0.240827
Atp8b5	0.0122418	0.273845	Ncstn	0.0123198	0.273609				4933434E20Rik	0.0162203	-0.263186	Dst	0.0467018	0.218984	AK164353	0.0281825	0.240996
Pkn3	0.0119487	0.274745	Alcam	0.0122458	0.273833				Nipbl	0.0164843	-0.262562	Tbc1d17	0.0466442	0.21904	Rab20	0.0274102	0.242156
Cdh5	0.011338	0.276682	Svep1	0.0118996	0.274897				Nus1	0.0166824	-0.2621	Cdip1	0.0465734	0.219109	Fnip1	0.027075	0.242668
Adhfe1	0.0110191	0.27773	Mapk12	0.011047	0.277637				Slc25a16	0.0170856	-0.261172	P4ha2	0.0465684	0.219114	Cd300lf	0.02663	0.243356
Hoxd9	0.00990747	0.281604	Syk	0.011018	0.277734				G6pc	0.0175744	-0.260074	Exd1	0.0463976	0.219281	Fcgr3	0.0253408	0.245407
Trim26	0.00970793	0.282339	Ntn1	0.0108182	0.278404				Slc46a3	0.017584	-0.260052	Dcaf12	0.0463583	0.219319	Cd68	0.0241894	0.247314
Sh3bp1	0.00931675	0.283819	Rbm20	0.0105583	0.279293				Slc4a10	0.0176435	-0.25992	Ptchd2	0.0462407	0.219435	Pla2g15	0.0236835	0.248177
Cpt1b	0.00925636	0.284053	Capn13	0.00914935	0.284469				Stag1	0.0177978	-0.25958	Aqp1	0.0461867	0.219487	Stat3	0.023531	0.24844
Ubl5	0.00866254	0.286421	Wdr1	0.00909696	0.284675				Trmt1	0.0180028	-0.259132	Ube2l3	0.046184	0.21949	Rnh1	0.0223004	0.250618
Ciita	0.00858522	0.28674	Fbxw9	0.00907312	0.284769				Luzp2	0.0181338	-0.258848	Adcy2	0.0460566	0.219615	Uprt	0.0222156	0.250772
Zbtb8b	0.00797399	0.289353	Sema6c	0.00903111	0.284935				Ticam2	0.0182697	-0.258555	Nt5dc3	0.0459582	0.219712	Mphosph6	0.0219215	0.251309
St8sia2	0.00762972	0.290904	Bcat2	0.0089142	0.285401				Vcp	0.0185444	-0.257969	Pkp1	0.0459119	0.219758	Fcgr4	0.0214526	0.252179
Pir	0.00755799	0.291234	Rcc2	0.00880514	0.28584				Cnot8	0.0187463	-0.257542	Mtfr1l	0.0458871	0.219783	Csprs	0.0212533	0.252554
Syncrip	0.00720786	0.29289	Drd1	0.00874164	0.286098				Nip7	0.0188258	-0.257376	Smarcd2	0.0458609	0.219808	Trim30d	0.0211901	0.252673
Setx	0.00701116	0.293851	F12	0.00871553	0.286204				Irx3	0.0189205	-0.257178	Arhgap23	0.045837	0.219832	Hscb	0.021123	0.2528
AK041109	0.00666811	0.295586	Tars2	0.00862794	0.286564				Exoc6b	0.0194611	-0.256064	Brd2	0.0456961	0.219971	Ctss	0.0205069	0.253984
Wdr78	0.0059262	0.299624	Tacr1	0.008626	0.286572				Ptprr	0.0194653	-0.256056	Evl	0.0456416	0.220025	Usp45	0.0197403	0.2555
D11Wsu47e	0.00580095	0.30035	Gpr156	0.00852831	0.286977				Strap	0.019687	-0.255607	Diras2	0.0455837	0.220083	Casp4	0.0197185	0.255543
Dhx58	0.00519105	0.304094	Arhgap39	0.00844361	0.287331				AK081879	0.0197998	-0.25538	Vps35	0.0455415	0.220125	Arfip1	0.0192404	0.256516
Mpr	0.00477087	0.306908	Ahsa2	0.00840683	0.287486				Rbm4	0.019947	-0.255086	Il12rb1	0.0454911	0.220175	Gvin1	0.0191987	0.256601
Nab2	0.00444157	0.309271	Ablim3	0.00803043	0.289105				Zfpm2	0.0204028	-0.254187	Chrna2	0.0454745	0.220191	Tmem81	0.0187989	0.257432
Ap1m2	0.00414608	0.311529	Ccdc137	0.00764488	0.290834				Uroc1	0.0207922	-0.253432	Loxhd1	0.0453426	0.220323	Ifitm2	0.0187607	0.257512
4930529C04Rik	0.00406239	0.312194	Map3k10	0.00752281	0.291398				Ipo8	0.0210066	-0.253021	Cnn1	0.045245	0.22042	Cd14	0.0184396	0.258191
Gfod1	0.00398056	0.312857	Dapk1	0.00744184	0.291776				Serp1	0.0214366	-0.252209	Gm10578	0.0451847	0.22048	AK219036	0.0177618	0.259659
Btbd7	0.00268212	0.325428	Usp4	0.00728842	0.292503				Tor1b	0.0216611	-0.25179	Mob2	0.0451354	0.22053	Atg4a	0.0176933	0.25981
Fuz	0.00261664	0.326198	Trpm1	0.00713428	0.293247				Zdhhc16	0.0217809	-0.251568	Gid4	0.0451198	0.220545	Tgm2	0.0169836	0.261405
Myo5a	0.00257587	0.326686	Prpf40b	0.00678804	0.29497				Dcbld2	0.0218648	-0.251413	Usp42	0.0450801	0.220585	Rpl39	0.0165255	0.262466
Net1	0.00249882	0.327628	Sh3pxd2b	0.00656645	0.296115				Sp2	0.0220411	-0.25109	Trappc8	0.0449866	0.220679	Csf3r	0.0164379	0.262671
Drc1	0.00225956	0.330728	Wipi2	0.00646448	0.296653				Cdkn1b	0.0220537	-0.251067	Naca	0.0448868	0.220779	Sbno2	0.016375	0.262819
DQ719901	0.00172354	0.338915	Tmprss5	0.00630115	0.297531				Zrsr1	0.0220633	-0.251049	Rint1	0.0447923	0.220874	Zbtb25	0.0161994	0.263236
Arhgap23	0.00163344	0.340513	Slamf1	0.00602875	0.29904				Dhh	0.022178	-0.25084	Slc30a2	0.0447455	0.220922	Mknk1	0.0161762	0.263291
Anapc4	0.000998483	0.354782	Tor1b	0.00574399	0.300685				Secisbp2l	0.0225767	-0.25012	Kif3c	0.0447353	0.220932	Naga	0.0157886	0.264225
Hr	0.000793321	0.361231	Ppp1r14c	0.00548749	0.302228				Taf1c	0.0226106	-0.250059	Tmem63a	0.0446851	0.220982	AK157632	0.0147216	0.266904
Myom2	0.000776596	0.361822	Krt76	0.00548535	0.302242				Kctd8	0.0227998	-0.249722	Ubap2	0.0446524	0.221015	6330416G13Rik	0.0143259	0.26794
Zfyve26	0.000709481	0.364315	Slc7a11	0.00516434	0.304267				Rab23	0.0228529	-0.249628	Cacna1s	0.0446209	0.221047	Icam1	0.0133013	0.270743
4930417O13Rik	0.000536692	0.37189	Arhgap10	0.00492147	0.305875				Paxip1	0.0230157	-0.24934	Becn1	0.0445959	0.221073	Cnot2	0.01301	0.271574
Slc2a8	0.00037254	0.38153	D1Pas1	0.00486385	0.306267				Ccdc89	0.0232727	-0.248889	F11	0.0445499	0.221119	Med11	0.0128211	0.272121
Sod3	0.000372227	0.381552	Hbegf	0.00469991	0.307405				Raf1	0.0232946	-0.248851	G6pc	0.0443351	0.221337	Ighg2c	0.0126235	0.272701
Tmprss3	0.000301949	0.386946	Rnf130	0.00465095	0.307751				AK162777	0.0238705	-0.247856	Dab1	0.0441973	0.221477	Cd38	0.0109191	0.278064
			Lpar1	0.00457322	0.308309				Nccrp1	0.0241028	-0.247461	Atf6b	0.0441973	0.221477	Lacc1	0.00979787	0.282006
			Slc44a1	0.00428817	0.310426				1600015I10Rik	0.0242548	-0.247204	Foxj3	0.0441853	0.221489	Lair1	0.0093674	0.283625
			Drp2	0.00415081	0.311492				Ly6h	0.0245045	-0.246785	Atg16l1	0.0440866	0.22159	Wfdc17	0.00868044	0.286348
			Taf2	0.00412273	0.311713				Pard6b	0.0245777	-0.246662	Nlrp4b	0.0440325	0.221645	Nup37	0.00864022	0.286513
			Gria1	0.00403288	0.312432				P2rx5	0.0245855	-0.246649	Lig4	0.043881	0.2218	Trem2	0.00478739	0.306793
			Zic4	0.00396701	0.312968				Ss18l1	0.0246069	-0.246614	Runx3	0.0437845	0.221899	AK132920	0.00421961	0.310954
			Fermt3	0.00386511	0.313812				Slc24a1	0.024662	-0.246522	Ahi1	0.0437326	0.221952	Nras	0.00419091	0.311177
			Lrrc15	0.00348475	0.317152				Slc13a4	0.0251681	-0.245688	Papd7	0.0436964	0.22199	Sfi1	0.00339592	0.317978
			Ccdc87	0.00336194	0.3183				Hsph1	0.0252202	-0.245603	Kdm1a	0.0436018	0.222087	Serpinb8	0.00293003	0.322659
			Exoc4	0.00329529	0.318938				Zdhhc6	0.0258098	-0.244651	Rapgef3	0.043586	0.222103	Tlr4	0.00223114	0.331116
			Adam19	0.00325804	0.3193				Top2b	0.0258205	-0.244634	Serinc5	0.0435803	0.222109	Ost4	0.00187917	0.336325
			Usp44	0.00273194	0.324854				Sppl2a	0.027391	-0.242185	6330408A02Rik	0.0435532	0.222137	Zbp1	0.00135122	0.34609
			Spdya	0.00270542	0.325159				Wdr47	0.0277369	-0.241662	Neu2	0.0434002	0.222295	Ccr5	0.00112929	0.351275
			Cpsf4l	0.00265518	0.325743				Tmem161a	0.0286152	-0.240358	Tmem150b	0.0433587	0.222338	Lcn2	0.00103661	0.353719
			Cldn18	0.00258864	0.326533				Lrrc8c	0.0287479	-0.240163	Adgrl1	0.0433498	0.222347	Havcr2	0.000410147	0.379019
			BC1061	0.00249059	0.32773				Pdpr	0.0288835	-0.239966	Cep72	0.0433223	0.222376
			Pold1	0.00240257	0.328842				2310007B03Rik	0.0291775	-0.23954	Cdk18	0.0432831	0.222416
			Whrn	0.002241	0.330981				Nkain2	0.0292021	-0.239505	Vmn2r7	0.0432293	0.222472
			Ttyh2	0.00196614	0.334961				Pkd2l2	0.0294228	-0.239188	Adgrf1	0.0431337	0.222571
			Slc22a3	0.0019307	0.33551				Slc6a3	0.0295074	-0.239067	Dnaic1	0.0427497	0.222972
			Mtmr10	0.00191769	0.335714				Tpd52l2	0.0295125	-0.23906	Vangl2	0.0427471	0.222975
			C530008M17Rik	0.00190333	0.335941				Ccdc71l	0.0297674	-0.238697	AK008812	0.042576	0.223154
			Avil	0.00169135	0.339477				Bad	0.0298436	-0.238589	5031414D18Rik	0.0424767	0.223258
			Epha4	0.00164811	0.340247				Wasf1	0.0298947	-0.238517	9430076C15Rik	0.0423692	0.223372
			Furin	0.00153055	0.342437				Ajap1	0.0299331	-0.238463	Pcdhga8	0.0423589	0.223383
			Samd14	0.00129596	0.347305				Madcam1	0.0301293	-0.238187	Ube2q1	0.0423145	0.223429
			Pitx2	0.00127913	0.347684				Tsnaxip1	0.030218	-0.238062	Ubqln4	0.042238	0.22351
			Dscr3	0.00125414	0.348256				Immt	0.0303036	-0.237943	Esyt1	0.0422175	0.223532
			App	0.00105082	0.353332				Tdp1	0.0306343	-0.237483	Ankrd35	0.042197	0.223554
			Nploc4	0.000984044	0.355195				Zmpste24	0.0307633	-0.237305	Zfp597	0.042197	0.223554
			Lrrc41	0.000922326	0.357022				Ahna	0.0308015	-0.237252	Ermap	0.0421616	0.223591
			Cpeb1	0.000813061	0.360549				Sp7	0.0308126	-0.237237	Ttpal	0.0421475	0.223606
			Adam33	0.000756394	0.362551				Tmem260	0.0310058	-0.236972	Kif1c	0.0421087	0.223647
			Vars2	0.000735541	0.363322				Gpr182	0.0310189	-0.236954	Stim1	0.0420889	0.223668
			Vrtn	0.000724437	0.363741				Rundc3a	0.0311357	-0.236794	Irgm2	0.0420643	0.223694
			Tpcn2	0.000491142	0.37426				Gsk3a	0.0313465	-0.236507	Gja8	0.0419772	0.223787
			Polr1a	0.000468335	0.375522				AK079188	0.0313701	-0.236475	Acsm3	0.0418725	0.223898
			Mob3b	0.00045743	0.376146				Nolc1	0.0316351	-0.236117	Proser1	0.0418668	0.223904
			Usp21	0.000324535	0.385097				Popdc2	0.0321251	-0.235462	Tnks2	0.041832	0.223941
			Dhx8	0.000291699	0.387827				Plxnd1	0.0321789	-0.23539	Alg8	0.0418069	0.223968
			Nrxn2	0.000211145	0.395958				Zfp287	0.032242	-0.235306	Mccc2	0.0417728	0.224004
			Dkk3	0.000114326	0.410842				Epha7	0.0323232	-0.235199	Plekho2	0.0417135	0.224068
			Stk16	0.000104238	0.413023				Cnot1	0.0323434	-0.235172	Csgalnact1	0.0416918	0.224091
			Klhl18	9.54973e-05	0.415078				Hsf5	0.0325932	-0.234843	Slc1a5	0.0416467	0.224139
			Scfd2	6.2412e-05	0.424873				Senp6	0.0326713	-0.234741	Kbtbd11	0.0416374	0.224149
			Snx33	3.74564e-05	0.436246				Nup205	0.0334162	-0.233774	Keg1	0.0416209	0.224167
									Slc9c1	0.033511	-0.233652	Cacna1e	0.0414524	0.224348
									Mgam	0.0335746	-0.23357	Tmc4	0.041417	0.224386
									Ndufs2	0.0340516	-0.232963	Pcyt2	0.0413159	0.224494
									Pex26	0.0343607	-0.232573	Dock5	0.0413104	0.2245
									Dlg3	0.0344888	-0.232412	Clcn2	0.0411933	0.224627
									Fam169a	0.0346742	-0.232181	Fkbp15	0.0410447	0.224787
									Pgap1	0.0347115	-0.232134	Ano5	0.0409808	0.224857
									Lamp2	0.0348544	-0.231957	Rps6kl1	0.0409511	0.224889
									Spin1	0.0349051	-0.231894	Trabd2b	0.0406595	0.225206
									Hs3st3b1	0.0349847	-0.231795	Ttc38	0.0405702	0.225304
									Exosc4	0.0351456	-0.231596	Med20	0.0405238	0.225354
									Trim34a	0.0352822	-0.231428	Cebpg	0.0405203	0.225358
									Tns4	0.0362737	-0.230224	Smarcc2	0.0404879	0.225394
									Spns3	0.0364612	-0.229999	Echdc1	0.0404212	0.225467
									Dnm3	0.0369134	-0.229462	Spata31d1c	0.040381	0.225511
									C77370	0.0370721	-0.229274	Trim14	0.0403014	0.225598
									P2ry6	0.0371173	-0.229221	Acox1	0.0401335	0.225783
									Ddias	0.0374765	-0.228799	Osbpl3	0.0401216	0.225797
									Fktn	0.0375327	-0.228734	Tcaf3	0.0400982	0.225822
									Kctd21	0.0375559	-0.228707	Prtg	0.0400353	0.225892
									As3mt	0.0376441	-0.228604	Sorcs2	0.0398294	0.22612
									Whrn	0.0377196	-0.228516	Cox15	0.0397917	0.226162
									Acsf3	0.038311	-0.227834	Cbln2	0.039744	0.226215
									Txndc16	0.0383532	-0.227785	Ccsap	0.0397435	0.226216
									Brca1	0.0385803	-0.227526	Tsen54	0.0397333	0.226227
									Arf6	0.0387588	-0.227322	Zmym2	0.0396165	0.226357
									Rasef	0.0387628	-0.227318	Slc29a1	0.0395964	0.226379
									Pfkm	0.0388177	-0.227255	Dqx1	0.0395417	0.22644
									Isoc1	0.0388559	-0.227212	Rsu1	0.0394963	0.226491
									1810013L24Rik	0.0390407	-0.227003	Megf9	0.0394253	0.226571
									Gnb5	0.0395975	-0.226378	Mst1	0.0393985	0.226601
									Synpo2	0.0398805	-0.226063	Dlgap4	0.0393497	0.226655
									Pik3cb	0.0399858	-0.225947	Adgre5	0.0393318	0.226675
									Etaa1	0.0400036	-0.225927	Nlrp10	0.0392339	0.226785
									Fdps	0.0400107	-0.225919	Slc24a1	0.0391807	0.226845
									2410016O06Rik	0.040091	-0.22583	Ankrd54	0.0389821	0.227069
									Efcab6	0.0411339	-0.224691	Foxn3	0.038951	0.227105
									Chst10	0.0411981	-0.224621	Gprin1	0.0387628	0.227318
									AK158196	0.0412047	-0.224614	Pigl	0.0387221	0.227364
									Pcd	0.0415383	-0.224255	Tbc1d30	0.0386787	0.227413
									Atad5	0.0415388	-0.224255	P3h1	0.0386764	0.227416
									Kif2c	0.041832	-0.223941	Flt4	0.0386626	0.227432
									Ppp3ca	0.0420398	-0.22372	Cnot11	0.038586	0.227519
									Hars2	0.0420792	-0.223678	Tnfrsf11b	0.0385379	0.227574
									Clca4b	0.0420908	-0.223666	Prdm11	0.0384569	0.227666
									Golga1	0.0424622	-0.223274	Prdm13	0.038442	0.227683
									Igfbpl1	0.0426588	-0.223067	Aim1	0.0384238	0.227704
									Clspn	0.0431685	-0.222535	Rasal2	0.0384131	0.227717
									Filip1l	0.0433497	-0.222347	Ak4	0.0383719	0.227764
									Usp12	0.0433856	-0.22231	AK037505	0.0383111	0.227833
									Fam46c	0.043454	-0.222239	Fam222b	0.0382485	0.227905
									Nlrp5-ps	0.0435163	-0.222175	Ccdc85b	0.0381839	0.22798
									Dguok	0.0436564	-0.222031	Chd2	0.0381048	0.228071
									Sorcs1	0.043742	-0.221943	Pip4k2b	0.0380376	0.228148
									Mars	0.0440511	-0.221626	Sh2d5	0.0379919	0.228201
									Creb3	0.0441329	-0.221543	Galnt5	0.0379389	0.228262
									Zfp608	0.0445184	-0.221151	Slc26a4	0.037932	0.22827
									Zfp821	0.0449361	-0.22073	Zfp804a	0.0378703	0.228341
									Fbxo38	0.0449771	-0.220689	A930017M01Rik	0.0377876	0.228437
									Atp5sl	0.0451277	-0.220538	Pde3a	0.037787	0.228438
									Parp8	0.0453595	-0.220306	Usp32	0.0377176	0.228519
									Dock10	0.0453727	-0.220293	Mtmr4	0.0376015	0.228654
									Cmss1	0.045975	-0.219696	Slc5a7	0.0375488	0.228715
									Synpo	0.0462299	-0.219445	G3bp1	0.0375465	0.228718
									Dusp6	0.0463253	-0.219352	AK214055	0.0374821	0.228793
									Ankrd6	0.0464919	-0.219189	Tnks1bp1	0.037459	0.22882
									B230206H07Rik	0.0467172	-0.218969	Pard6b	0.0374562	0.228823
									Pan3	0.0468497	-0.21884	L3mbtl4	0.0374431	0.228839
									Tsn	0.0470177	-0.218677	Tmem185b	0.0374244	0.22886
									Mettl13	0.047722	-0.218	2310022A10Rik	0.0374	0.228889
									Banp	0.0478148	-0.217911	Acsm4	0.0373123	0.228992
									Vmn2r123	0.0482591	-0.217489	Nudt17	0.0372218	0.229098
									Eml1	0.0482721	-0.217477	AK036897	0.0371738	0.229154
									Lrrc59	0.0484193	-0.217337	Syvn1	0.0371302	0.229206
									Tanc2	0.0484243	-0.217333	Tiam1	0.0370554	0.229294
									Rad1	0.0484817	-0.217279	Hdac7	0.0370383	0.229314
									Pop1	0.0486074	-0.21716	Fkbp5	0.037006	0.229352
									Il18bp	0.0487088	-0.217065	Hnrnpu	0.0369663	0.229399
									Spag8	0.0489047	-0.216881	Tctn2	0.0368874	0.229492
									Usp24	0.0490278	-0.216766	9430015G10Rik	0.0368821	0.229499
									AK035124	0.0490578	-0.216738	Myh7b	0.036842	0.229546
									Ddx24	0.0490677	-0.216728	Trappc9	0.0368288	0.229562
									Nfkbiz	0.0493609	-0.216455	4931406H21Rik	0.0368174	0.229575
									Ythdf3	0.049445	-0.216377	Kcng2	0.0367731	0.229628
									Hyou1	0.049846	0.216006	Dsc1	0.0366257	0.229803
									Gcnt4	0.0498111	0.216038	9030617O03Rik	0.036605	0.229828
									Slc4a4	0.049662	0.216176	Fam193b	0.0365476	0.229896
									P3h4	0.0496424	0.216194	Nr5a1	0.0365322	0.229915
									9130019P16Rik	0.0495508	0.216279	Pcdhgc3	0.0365263	0.229922
									1700001O22Rik	0.0495472	0.216282	Ror1	0.0365213	0.229928
									Hapln1	0.0493123	0.2165	Lrrc8d	0.0364085	0.230062
									Lactbl1	0.049268	0.216541	Umod	0.0363398	0.230145
									Kazald1	0.0492072	0.216598	Fam132b	0.0363109	0.230179
									Pip5k1b	0.0488143	0.216966	Endou	0.0363006	0.230192
									C530005A16Rik	0.0488136	0.216966	Ttc30a1	0.0362834	0.230212
									Wwc1	0.0487677	0.217009	Hmcn2	0.0361473	0.230376
									Tjp1	0.048746	0.21703	Tbx3	0.0360618	0.230479
									Cep128	0.0486775	0.217094	AK031574	0.0359316	0.230636
									Pus3	0.0485223	0.21724	Zfyve9	0.035884	0.230694
									BC046251	0.0484883	0.217272	Fbxo22	0.0358204	0.230771
									Abhd6	0.0484878	0.217273	Aatk	0.0357872	0.230811
									Prune2	0.0483669	0.217387	Alg2	0.0357473	0.23086
									Sfrp5	0.0482469	0.2175	Asic2	0.0357129	0.230902
									Irs4	0.0482463	0.217501	Scarb1	0.0356468	0.230982
									Kctd10	0.0482031	0.217542	4930412O13Rik	0.03562	0.231015
									Surf6	0.0480204	0.217715	Rnf34	0.0355274	0.231128
									Srebf1	0.0480081	0.217727	Npnt	0.0354179	0.231262
									Hhipl2	0.047701	0.21802	Gm6086	0.0352926	0.231415
									Myb	0.0475816	0.218134	Oprl1	0.0349211	0.231874
									Chst5	0.0475267	0.218187	Ebf4	0.0348975	0.231903
									Ppfibp1	0.0474839	0.218228	Rin1	0.0348714	0.231935
									Tctn1	0.0474134	0.218296	Hsd3b2	0.0348174	0.232002
									Diras1	0.0473433	0.218363	BC030336	0.0343182	0.232626
									Ppp1r3d	0.0471857	0.218515	Wdr3	0.0342737	0.232682
									Cacfd1	0.0470557	0.218641	Trim39	0.0342085	0.232765
									Scn8a	0.0466687	0.219016	Tlr2	0.0341258	0.232869
									Sepn1	0.0466354	0.219049	Zyx	0.0340888	0.232916
									Dcaf15	0.0463556	0.219322	Nlrp9a	0.0340162	0.233008
									Arid4b	0.0462198	0.219455	Naip2	0.0339303	0.233117
									Nodal	0.0462181	0.219457	Krt75	0.0338786	0.233182
									Emp1	0.04571	0.219958	Ppp2r3c	0.0338573	0.233209
									Ubap2l	0.0454889	0.220177	Msh5	0.0337365	0.233363
									Kat5	0.0454036	0.220262	Atp2b3	0.0336703	0.233448
									Entpd3	0.0453703	0.220295	Deaf1	0.0335834	0.233559
									BB031773	0.0453272	0.220338	Tspan10	0.0334211	0.233767
									C4a	0.0453149	0.22035	3110002H16Rik	0.0333092	0.233911
									Kcna1	0.0451997	0.220465	Tgfbi	0.0333021	0.23392
									Inpp5a	0.0450542	0.220611	Akap2	0.0331498	0.234117
									Sympk	0.0446987	0.220969	Akap12	0.0330857	0.2342
									Tmem2	0.0445106	0.221159	Dnah2	0.0329598	0.234364
									Hoxd3os1	0.0444438	0.221226	AK157306	0.032937	0.234393
									Cyp2w1	0.0443757	0.221296	Slc25a23	0.03291	0.234429
									Skor1	0.0443448	0.221327	Fbxl3	0.0327464	0.234642
									Kif4	0.0442906	0.221382	Gm37013	0.032737	0.234655
									1300017J02Rik	0.0442592	0.221414	Cc2d1a	0.0327348	0.234657
									Pot1a	0.0439322	0.221748	Irf4	0.0326185	0.23481
									Tmem198	0.043561	0.222129	Zcchc11	0.0324804	0.234991
									G6pd2	0.0434673	0.222226	Adamtsl2	0.0324516	0.235029
									Sftpb	0.043456	0.222237	Casc3	0.0322513	0.235294
									Arhgef7	0.0433546	0.222342	Bcor	0.0322315	0.23532
									Tinagl1	0.0433147	0.222384	Arid1b	0.0321774	0.235392
									Morn1	0.043066	0.222642	Sun2	0.032076	0.235527
									Btn2a2	0.0429906	0.22272	Ap5z1	0.0320432	0.235571
									Ppm1m	0.0428108	0.222908	Cpne9	0.0319061	0.235753
									Slk	0.0427614	0.22296	Pde4d	0.0318984	0.235764
									Anks6	0.0426395	0.223087	Bcl2l14	0.0318638	0.23581
									Gga3	0.0424803	0.223255	Iqgap2	0.0318365	0.235847
									Gm15910	0.0421557	0.223597	Lrrn1	0.0316213	0.236136
									Ankhd1	0.0420657	0.223693	AK086633	0.0315098	0.236286
									Ppp2r1a	0.0420082	0.223754	Pom121l2	0.0315053	0.236292
									2410089E03Rik	0.0412342	0.224582	Sypl2	0.0314551	0.23636
									Samd8	0.0411585	0.224664	St8sia2	0.0313601	0.236489
									Scarb2	0.0411034	0.224724	Stx2	0.0313522	0.2365
									Phka2	0.0410571	0.224774	Cpt1a	0.0312807	0.236597
									Tespa1	0.0409967	0.224839	Clca1	0.031243	0.236648
									Mapkapk3	0.0409627	0.224876	Glul	0.0312149	0.236686
									Ecm2	0.0408565	0.224992	Nutm2	0.0311902	0.23672
									Rrs1	0.0406099	0.22526	Ccdc97	0.0311801	0.236734
									Fam166b	0.0405507	0.225325	Doxl2	0.0309792	0.237008
									Fbxl3	0.0404613	0.225423	Acvrl1	0.0309625	0.237031
									Sowahc	0.040322	0.225576	Runx1t1	0.0309413	0.23706
									Atxn1l	0.0399466	0.22599	Csrnp1	0.0309194	0.23709
									Dus2	0.0399377	0.226	Eif4enif1	0.0308847	0.237138
									Tgfbrap1	0.0399231	0.226016	Glb1l2	0.0308227	0.237223
									Pdlim2	0.0395936	0.226382	Athl1	0.0304545	0.237732
									AK169958	0.0393997	0.226599	Oca2	0.030407	0.237799
									Fgfr1op	0.0391796	0.226846	Asb2	0.0303581	0.237867
									Atp6v0a2	0.039174	0.226853	Cog4	0.0302159	0.238065
									Comtd1	0.0391734	0.226853	Vsig10	0.0302053	0.23808
									Slc35d1	0.0391513	0.226878	Ip6k1	0.0301638	0.238138
									Polr3g	0.0390425	0.227001	Cttnbp2	0.030126	0.238191
									Itga2b	0.0389612	0.227093	Wnt5b	0.0299447	0.238446
									Fam83h	0.038927	0.227132	Ntmt1	0.029911	0.238494
									Ppp1r3c	0.0388269	0.227245	Ddx21	0.0298673	0.238556
									Caprin2	0.0388089	0.227265	Atrnl1	0.029856	0.238572
									Agpat3	0.0386336	0.227465	Cyth4	0.0297992	0.238652
									Vps18	0.03854	0.227572	Robo3	0.0297726	0.23869
									Aurka	0.038442	0.227683	Exo1	0.0297285	0.238752
									Hps3	0.0381863	0.227977	Dgcr8	0.0296947	0.2388
									1110051M20Rik	0.0378357	0.228381	Ccdc88b	0.0296901	0.238807
									Senp8	0.0376053	0.228649	Wdr4	0.0296414	0.238876
									Heatr9	0.0375962	0.22866	Tnfrsf10b	0.0295927	0.238945
									Zfand3	0.0375453	0.228719	Ccdc17	0.0295654	0.238984
									AK030382	0.0375163	0.228753	Mier1	0.0291759	0.239543
									Col6a6	0.0372472	0.229068	Rsbn1l	0.0290311	0.239752
									Trim3	0.0370298	0.229324	Tmem248	0.0290056	0.239789
									Uspl1	0.0369896	0.229371	Cpne5	0.0289936	0.239806
									AK081056	0.036694	0.229722	Baiap2	0.0289406	0.239883
									AK157632	0.036684	0.229734	Lima1	0.0287614	0.240144
									Thrb	0.0364943	0.22996	Rasgrp4	0.0286946	0.240241
									Zim3	0.0364427	0.230021	Snx8	0.0286908	0.240247
									Olfm4	0.0362365	0.230269	AK053313	0.0286832	0.240258
									Arhgap10	0.0359995	0.230554	Ptprr	0.0285924	0.240391
									Slc29a3	0.035754	0.230852	Fam20c	0.0285566	0.240444
									Acp5	0.035675	0.230948	Lrch4	0.0285246	0.240491
									Dmrt3	0.035549	0.231101	Rad9a	0.0285215	0.240495
									Nphs1	0.0355092	0.23115	Jakmip2	0.0285159	0.240503
									Ankrd34c	0.0352916	0.231417	Timp3	0.0284934	0.240537
									Prkcb	0.0352314	0.231491	Wipf2	0.0284684	0.240573
									Gne	0.0350868	0.231669	Kdm8	0.0284633	0.240581
									AK140335	0.0348462	0.231967	4930556M19Rik	0.0284188	0.240646
									Zfp275	0.0347549	0.23208	Arsa	0.0283909	0.240687
									Crebl2	0.0347396	0.232099	Ccser2	0.0283551	0.24074
									Setd7	0.0346427	0.23222	Cyth2	0.0283074	0.240811
									Asb6	0.03462	0.232248	3110039I08Rik	0.0282749	0.240859
									Brap	0.0342892	0.232663	Ubtd2	0.0281881	0.240988
									6330408A02Rik	0.0342299	0.232738	Col9a3	0.0281707	0.241013
									Rgs16	0.0339559	0.233084	AK139634	0.0280365	0.241213
									Nipa2	0.0338249	0.233251	Rab11fip4	0.0279338	0.241366
									Abcd4	0.0337341	0.233366	Sec23ip	0.027818	0.24154
									Cacng5	0.0335302	0.233627	Kcnj2	0.0277043	0.241711
									AK142822	0.0334795	0.233692	Zfp30	0.0275623	0.241925
									Dusp3	0.033443	0.233739	Gata4	0.0275199	0.241989
									Smok2b	0.0331212	0.234154	Ick	0.0275007	0.242019
									Dnmt3l	0.0327514	0.234636	Cbfa2t3	0.0274865	0.24204
									Coq10a	0.0327501	0.234637	Itpr2	0.0274512	0.242094
									Col2a1	0.0327401	0.23465	Galm	0.0274217	0.242138
									Myo1c	0.032712	0.234687	Sh3gl2	0.027383	0.242197
									Nvl	0.0321268	0.235459	Wdr20	0.027211	0.24246
									Myh8	0.0318198	0.235869	Nlrp9b	0.0270462	0.242712
									Csrnp2	0.0315952	0.236171	Zgpat	0.0269416	0.242873
									AK168778	0.0315097	0.236286	Zfp282	0.0269222	0.242903
									Tgfbr3	0.0314153	0.236414	Gal3st4	0.0268665	0.242989
									Nsmce2	0.0312448	0.236645	Zfp956	0.0268433	0.243025
									Ldlrap1	0.0308664	0.237163	Anapc11	0.0268189	0.243063
									Ffar2	0.0303889	0.237824	Pitpna	0.0268154	0.243068
									AI854517	0.0300564	0.238289	Plcg2	0.026807	0.243081
									Xpnpep1	0.0300323	0.238323	Serpinb9	0.026749	0.243171
									Fa2h	0.02988	0.238538	Cfap	0.0265834	0.243429
									Plpp5	0.0297165	0.238769	Pnpla1	0.026502	0.243556
									Zyg11b	0.0295762	0.238969	Lnpep	0.0263739	0.243757
									Trpv6	0.0292686	0.239409	Cinp	0.0262672	0.243924
									Plekha6	0.0292572	0.239426	Gm4961	0.0261792	0.244063
									Sphk1	0.0290026	0.239793	Atcay	0.0260578	0.244256
									Arhgap20	0.0289731	0.239836	Sema6a	0.0257896	0.244683
									F12	0.0288735	0.23998	Gpr137	0.0257722	0.244711
									Ccdc78	0.028867	0.23999	Smim7	0.0257687	0.244716
									X02970	0.0287371	0.240179	Kcnh6	0.0257428	0.244758
									Mvk	0.0287205	0.240203	Zdbf2	0.0257155	0.244802
									Lman1l	0.0286564	0.240297	Zscan12	0.0256552	0.244899
									9430076C15Rik	0.0285943	0.240388	Hn1l	0.0255974	0.244992
									Gemin4	0.0285886	0.240397	Dysf	0.0255449	0.245076
									4933433C11Rik	0.0284485	0.240603	Entpd3	0.0254992	0.24515
									Tmem159	0.0280922	0.24113	Lrch3	0.0253195	0.245441
									F11r	0.0280175	0.241241	Crk	0.0252041	0.245629
									Slit2	0.0279641	0.241321	Trpc5	0.0249802	0.245996
									Trim16	0.0279058	0.241408	Gk2	0.0249334	0.246073
									Sos2	0.0277549	0.241635	Acsm1	0.0249267	0.246084
									Gm10390	0.0276832	0.241743	Fam179b	0.0248731	0.246172
									Mroh2a	0.0275939	0.241877	Pcdhga3	0.0247952	0.246301
									Adra1b	0.0275797	0.241899	Hcfc1	0.0247245	0.246418
									Copb2	0.027566	0.24192	Sncaip	0.0246337	0.246569
									Hunk	0.0275503	0.241943	Strada	0.0243971	0.246964
									Vps26b	0.0274444	0.242104	Lancl1	0.0242522	0.247208
									5530401A14Rik	0.0273108	0.242307	44989	0.0242052	0.247287
									Pard6a	0.0270355	0.242729	Pcdhgb5	0.0242017	0.247293
									Shisa2	0.0268691	0.242985	Hhipl2	0.0241989	0.247298
									Btnl5-ps	0.0268363	0.243036	Nfam1	0.0241382	0.247401
									Rps6ka2	0.0268131	0.243072	Syt9	0.0240879	0.247486
									BC051019	0.0267509	0.243168	Abl2	0.0239986	0.247638
									Ybx1	0.0266299	0.243356	Cndp1	0.0239848	0.247661
									Traf3	0.0266247	0.243364	Cep97	0.0239015	0.247803
									Shroom1	0.0260412	0.244282	Ank	0.0238815	0.247837
									Mycbpap	0.0258301	0.244618	Hpse2	0.023741	0.248078
									Fbf1	0.0257824	0.244694	Slc2a3	0.0236771	0.248188
									Drd1	0.025442	0.245243	Bag6	0.0236621	0.248214
									Neurl3	0.0254251	0.24527	Nubp1	0.0234586	0.248565
									Adam28	0.0253632	0.24537	Gm15612	0.0233591	0.248738
									Foxi2	0.0252655	0.245529	Ephb3	0.0233558	0.248744
									Coro7	0.0250673	0.245853	Antxrl	0.023309	0.248825
									Tgfa	0.0249875	0.245984	Nlgn2	0.0232875	0.248863
									Umod	0.0247577	0.246363	Wscd1	0.0230928	0.249204
									Srl	0.0247557	0.246366	Colec12	0.0230781	0.24923
									Cpsf3	0.0245728	0.246671	Bms1	0.0230529	0.249274
									Hmg20a	0.0245314	0.24674	Pfas	0.0230523	0.249275
									AK008044	0.0240482	0.247553	Nat8f4	0.023018	0.249336
									Cldn19	0.0239335	0.247748	Sulf1	0.0229431	0.249468
									AK137190	0.023933	0.247749	Cdh26	0.0228994	0.249545
									Polq	0.0238661	0.247864	Endod1	0.0228473	0.249638
									Traf5	0.02341	0.24865	Fastkd1	0.0228299	0.249668
									Noxa1	0.0233657	0.248727	Pofut2	0.0228024	0.249717
									Vac14	0.0233245	0.248798	Lynx1	0.0227919	0.249736
									Mrpl19	0.0232392	0.248947	Ggcx	0.0226042	0.250071
									Plec	0.0231914	0.249031	Mx1	0.0226006	0.250077
									Pcdhb9	0.0228841	0.249572	Twf1	0.0225661	0.250139
									Trim35	0.0226914	0.249915	Fbxo40	0.0225274	0.250209
									AK034781	0.0226905	0.249917	Dcaf11	0.0225185	0.250225
									Hoxc13	0.022649	0.249991	Rad54l2	0.0223798	0.250474
									Epha3	0.0224794	0.250295	Ttc13	0.0221846	0.250828
									Cryaa	0.0223774	0.250479	Amigo1	0.0221696	0.250855
									Arf1	0.022154	0.250884	Nckap5	0.0221399	0.25091
									Ofd1	0.0221073	0.250969	Nol6	0.0221248	0.250937
									Rbm44	0.0219307	0.251292	Armc4	0.0219683	0.251223
									Rab35	0.0215888	0.251925	Trmt10a	0.0219653	0.251229
									Kif11	0.0209677	0.253096	5430419D17Rik	0.0219057	0.251338
									2810408A11Rik	0.0203353	0.254319	Acp1	0.0217878	0.251555
									Mcfd2	0.019887	0.255206	Sftpa1	0.0217568	0.251613
									Cct3	0.0198667	0.255246	Grm8	0.0217439	0.251637
									Flt1	0.0197103	0.25556	Gbf1	0.0217048	0.251709
									Slc24a2	0.019697	0.255587	Igfbp5	0.0216876	0.251741
									AK042206	0.0195598	0.255864	Oas1c	0.0215434	0.252009
									Wac	0.0191576	0.256686	Cgn	0.021439	0.252204
									4931406B18Rik	0.0191543	0.256693	Gpr179	0.0214258	0.252229
									Eme2	0.0189538	0.257108	Ptpra	0.0214039	0.25227
									Kat7	0.0188166	0.257395	Lrrc18	0.0214021	0.252274
									Rbm28	0.0188067	0.257416	Helq	0.021384	0.252308
									Tmtc3	0.0187461	0.257543	Trpv3	0.0213345	0.252401
									Mrvi1	0.0187093	0.25762	Cbl	0.0212907	0.252483
									Usp31	0.0186333	0.25778	Kdm1b	0.0212448	0.25257
									Dlec1	0.0182092	0.258685	Pcdhga10	0.0210765	0.252888
									Zfp473	0.0180544	0.25902	Gadl1	0.0210724	0.252896
									Stc1	0.0180172	0.259101	Med22	0.0210678	0.252905
									Ahcyl1	0.0178956	0.259366	Arid1a	0.0210187	0.252998
									Myh10	0.0178927	0.259372	Tll2	0.0209184	0.25319
									Trap1	0.0176599	0.259884	Lins1	0.0209133	0.2532
									Zdhhc20	0.0176435	0.25992	Cpne4	0.0209015	0.253222
									Itga7	0.0170235	0.261314	Fcho1	0.0208252	0.253368
									4933432I09Rik	0.0169125	0.261568	Ap3b1	0.0207671	0.25348
									Zap70	0.016899	0.261599	Wnk3	0.0207649	0.253484
									Whamm	0.0168046	0.261817	Piezo1	0.0205901	0.253822
									Pp	0.0166462	0.262184	Ndrg4	0.0205601	0.25388
									Fhdc1	0.0162579	0.263097	Slc18a1	0.020437	0.25412
									Nudt17	0.0162026	0.263228	Aida	0.020434	0.254126
									Ap1g2	0.0161475	0.26336	Pcdhgb1	0.0203928	0.254206
									Lman2l	0.0155404	0.264834	Lox	0.0202465	0.254493
									Grap2	0.0154701	0.265008	C130050O18Rik	0.0202129	0.254559
									Rab3c	0.0153052	0.265419	Arf6	0.0201708	0.254642
									Med17	0.0152107	0.265656	Arhgap21	0.0201537	0.254676
									Tjp3	0.0149947	0.266203	B630005N14Rik	0.0201493	0.254685
									Carns1	0.0149816	0.266236	Gpr39	0.0201493	0.254685
									Efl1	0.0148998	0.266445	Tmem119	0.0200775	0.254827
									Tmem87b	0.0148893	0.266472	Csde1	0.0200328	0.254915
									Haus5	0.01475	0.26683	Srsf6	0.0198337	0.255312
									Nek11	0.0146177	0.267173	Cyp11b1	0.0198071	0.255366
									Wdr93	0.0145961	0.26723	Fam19a4	0.0197246	0.255531
									Flcn	0.0145633	0.267315	Ccnd1	0.019622	0.255738
									Champ1	0.0144613	0.267583	Stat4	0.0196153	0.255752
									Hoxb3	0.0141941	0.268291	Vgll3	0.0195839	0.255815
									BC024139	0.0141579	0.268387	Adamts17	0.019564	0.255855
									Rp1l1	0.0140417	0.268699	Tatdn2	0.0195406	0.255903
									Pld6	0.0139401	0.268974	Coro2b	0.0195186	0.255948
									Kcnk13	0.0138464	0.269229	Ahrr	0.0194899	0.256006
									Slc13a2os	0.0138331	0.269265	Pigm	0.0194241	0.25614
									AK079754	0.0137786	0.269415	Osbpl10	0.0193975	0.256194
									Kif5a	0.0137314	0.269544	Tmem177	0.0193816	0.256226
									Gskip	0.0137145	0.269591	Ptprn	0.0193805	0.256229
									AK164019	0.0136689	0.269716	Greb1l	0.0193325	0.256327
									Xpo7	0.0135394	0.270075	Plbd2	0.0193285	0.256335
									Stard5	0.0134649	0.270283	Immt	0.0193094	0.256374
									Krt35	0.0128783	0.271955	Nuak1	0.019296	0.256402
									AK032987	0.0127743	0.272258	Zfp213	0.0192845	0.256425
									Fbxl16	0.0127629	0.272291	Slc31a1	0.0192827	0.256429
									Myo5c	0.0124621	0.273181	Slc35a4	0.0192588	0.256478
									Man2b2	0.0124454	0.273231	Akap6	0.0192461	0.256504
									Tubgcp3	0.0124058	0.27335	Ghsr	0.0191901	0.256619
									Creld2	0.0123315	0.273574	Aebp1	0.0191383	0.256726
									Atp8b5	0.0122418	0.273845	Lrwd1	0.0190953	0.256815
									Etv5	0.0121708	0.274061	Wdr47	0.0190845	0.256837
									Neurod2	0.0119501	0.27474	Spen	0.0190513	0.256906
									Pkn3	0.0119487	0.274745	Vwa7	0.0189513	0.257113
									Lpcat4	0.011868	0.274996	Phlpp1	0.0189288	0.25716
									Edem2	0.0115389	0.276035	Bin1	0.0187908	0.257449
									Cnga4	0.0115307	0.276061	Ppp1r12a	0.0187626	0.257508
									Adck1	0.0113449	0.27666	Ush1g	0.0187165	0.257605
									Cdh5	0.011338	0.276682	Fbxo42	0.0186989	0.257642
									Tmem114	0.0113318	0.276702	Lgmn	0.0186698	0.257703
									Aplp1	0.011226	0.277047	Tpp1	0.0185399	0.257978
									Adhfe1	0.0110191	0.27773	Spock1	0.0185	0.258063
									Snx32	0.0105894	0.279185	Lpin3	0.0184513	0.258167
									Ube2j2	0.0104799	0.279564	Nkd1	0.0184342	0.258203
									Zfhx2	0.0104566	0.279645	Slc38a2	0.0183488	0.258385
									Peg10	0.0104259	0.279752	Cope	0.0182898	0.258512
									Trim62	0.0100323	0.28115	Aifm2	0.0181894	0.258728
									Hoxd9	0.00990747	0.281604	Ascc2	0.0181578	0.258796
									6030419C18Rik	0.00980276	0.281988	Arhgef2	0.0180835	0.258957
									Pkmyt1	0.00971767	0.282303	Rnf165	0.0180572	0.259014
									Trim26	0.00970793	0.282339	Klhl30	0.0179778	0.259186
									Hspg2	0.00965711	0.282528	Ss18	0.0179368	0.259276
									Chrdl1	0.00944613	0.283324	Zbtb34	0.0179333	0.259283
									Sh3bp1	0.00931675	0.283819	Smad1	0.0179066	0.259342
									Cpt1b	0.00925636	0.284053	Abhd4	0.0178505	0.259464
									Ubl5	0.00866254	0.286421	Fbxl18	0.0178298	0.25951
									Zfp646	0.00864993	0.286473	BC082591	0.0178155	0.259541
									Ciita	0.00858522	0.28674	Pklr	0.0177889	0.2596
									BC082591	0.00852807	0.286978	AB351190	0.0177849	0.259608
									Gm17830	0.00849887	0.287099	Masp2	0.0177729	0.259635
									4732456N10Rik	0.00835994	0.287684	Ston1	0.017769	0.259643
									Abcc10	0.00835737	0.287695	Zfp957	0.0177629	0.259657
									Zbtb8b	0.00797399	0.289353	Ppp4r1	0.0177161	0.25976
									Wdr31	0.00765634	0.290782	Nans	0.0176769	0.259847
									St8sia2	0.00762972	0.290904	Ubtf	0.0176467	0.259913
									Pir	0.00755799	0.291234	Gpr146	0.017524	0.260186
									Syncrip	0.00720786	0.29289	Irx4	0.017297	0.260694
									Zfp790	0.0070519	0.29365	Rap1gds1	0.0172843	0.260723
									Setx	0.00701116	0.293851	Tmem116	0.0172736	0.260747
									Gata2	0.00694071	0.294201	Rnf146	0.0171129	0.261111
									Tmem215	0.00682992	0.294758	Snx11	0.0171002	0.261139
									Itgb6	0.00669943	0.295424	Slc5a10	0.0170217	0.261318
									AK041109	0.00666811	0.295586	Wdfy3	0.0169254	0.261539
									AK042300	0.0064045	0.296973	Gm597	0.0169126	0.261568
									Hagh	0.00631539	0.297453	Spred3	0.0168864	0.261628
									Cfap100	0.00614277	0.298401	Lrrc14	0.0168493	0.261714
									Wdr78	0.0059262	0.299624	Ptbp3	0.0168016	0.261823
									D11Wsu47e	0.00580095	0.30035	Tcerg1	0.0167584	0.261923
									Cse1l	0.0056253	0.301391	Nfkbiz	0.016678	0.26211
									BC027072	0.00556643	0.301747	Tmem179	0.0166676	0.262134
									Dhx58	0.00519105	0.304094	Kmt2b	0.0166674	0.262134
									Mpr	0.00477087	0.306908	Trip4	0.0166168	0.262252
									AK140147	0.00461128	0.308035	Camk2n1	0.0165273	0.262461
									Nab2	0.00444157	0.309271	Mtcl1	0.0164423	0.262661
									Cdh3	0.00440218	0.309565	Fgd1	0.0164102	0.262736
									Ap1m2	0.00414608	0.311529	Kank4	0.0163205	0.262948
									4930529C04Rik	0.00406239	0.312194	Hif3a	0.0163195	0.262951
									Gfod1	0.00398056	0.312857	AK135172	0.0162751	0.263056
									Ubqlnl	0.00371583	0.315086	Stk35	0.0162016	0.263231
									Atp1a4	0.00354561	0.316596	Cd2ap	0.0159572	0.263817
									Btbd7	0.00268212	0.325428	Wee1	0.0158881	0.263984
									Rps6kb1	0.00266544	0.325623	Tmem181b-ps	0.0157682	0.264275
									Fuz	0.00261664	0.326198	Smad7	0.0157624	0.264289
									Myo5a	0.00257587	0.326686	Rgs9bp	0.0156934	0.264458
									Cpne3	0.00251918	0.327377	Sec61a1	0.0156388	0.264592
									Net1	0.00249882	0.327628	Rffl	0.0156078	0.264668
									Mtfr1l	0.00244959	0.328243	Tert	0.0156064	0.264672
									Drc1	0.00225956	0.330728	Dnajb5	0.0155619	0.264781
									Tbr1	0.00213839	0.332412	Scg2	0.0155577	0.264791
									DQ719901	0.00172354	0.338915	Eva1c	0.0155573	0.264792
									Arhgap23	0.00163344	0.340513	Ptger4	0.0155265	0.264868
									Anapc4	0.000998483	0.354782	Fam178b	0.0154651	0.265021
									9630014M24R	0.000840072	0.359638	Mfge8	0.0154309	0.265106
									Hr	0.000793321	0.361231	Slc9a9	0.0154264	0.265117
									Myom2	0.000776596	0.361822	Pdxdc1	0.0154202	0.265132
									Zfyve26	0.000709481	0.364315	Fkbp8	0.0153286	0.26536
									4930417O13Rik	0.000536692	0.37189	Adamts13	0.0151817	0.265729
									Slc2a8	0.00037254	0.38153	Zfp488	0.0151774	0.26574
									Sod3	0.000372227	0.381552	Adam22	0.0150703	0.266011
									Rbms2	0.000333654	0.384383	Dmrt2	0.0150437	0.266078
									Tmprss3	0.000301949	0.386946	Arhgap31	0.0150196	0.266139
												Boc	0.0149424	0.266336
												Gulo	0.0149383	0.266347
												Agbl2	0.0148655	0.266533
												Gpd1	0.0147718	0.266774
												Atp2a1	0.0147493	0.266832
												Cnga3	0.0147152	0.26692
												Mroh8	0.0146885	0.266989
												Cacul1	0.0146806	0.26701
												Ogdhl	0.0146749	0.267025
												Recql5	0.0146566	0.267072
												Fmo4	0.0146461	0.2671
												Alox8	0.014574	0.267287
												B4galnt3	0.014509	0.267457
												3425401B19Rik	0.0144495	0.267614
												Poldip3	0.0144068	0.267726
												Tmem115	0.0142985	0.268012
												Slc4a11	0.0141684	0.268359
												Slc52a3	0.0141478	0.268414
												Tomm40l	0.0138718	0.26916
												Acox2	0.01383	0.269274
												Thg1l	0.0138201	0.269301
												Luc7l	0.0135647	0.270005
												Rps15a	0.0135324	0.270095
												Ereg	0.0135094	0.270159
												1700022I11Rik	0.0134916	0.270208
												Gpi1	0.0134732	0.27026
												Pde8b	0.0134067	0.270446
												Dusp3	0.0133763	0.270531
												Ttc22	0.0132855	0.270787
												Pld2	0.0132515	0.270884
												Safb	0.013224	0.270962
												Sox9	0.0132228	0.270965
												Zfp41	0.0131683	0.27112
												Slc7a4	0.0131331	0.271221
												Ptpn13	0.0129842	0.271648
												Nipal2	0.0129206	0.271832
												Adgrl4	0.012915	0.271848
												Ubn2	0.0128536	0.272026
												Ncor1	0.0128167	0.272134
												Nalcn	0.0128001	0.272183
												Sorbs3	0.0127895	0.272213
												Eif2ak1	0.012698	0.272482
												Pip4k2a	0.0125893	0.272803
												Dusp22	0.0125799	0.272831
												Zfhx2	0.0125551	0.272904
												Pes1	0.0125336	0.272968
												C3	0.0125298	0.272979
												Otx1	0.0125269	0.272988
												Sertad2	0.0124693	0.27316
												B3gnt8	0.0123746	0.273444
												Adam7	0.0123686	0.273462
												Ncstn	0.0123198	0.273609
												Mcm7	0.0122802	0.273729
												Alcam	0.0122458	0.273833
												Usp35	0.012185	0.274018
												AK161019	0.0121555	0.274108
												Pcnt	0.0121487	0.274129
												Tymp	0.0121271	0.274195
												9530077C05Rik	0.0120758	0.274352
												Ppm1k	0.0119623	0.274702
												Msrb3	0.0119339	0.274791
												Pcdhgc5	0.0119077	0.274872
												Svep1	0.0118996	0.274897
												Fam179a	0.0116133	0.275798
												Garem	0.011511	0.276124
												AK148827	0.0113861	0.276526
												Rbms1	0.0112732	0.276893
												Vav2	0.0111962	0.277145
												Synpo2l	0.0111412	0.277326
												Grip2	0.0110911	0.277491
												Mapk12	0.011047	0.277637
												Syk	0.011018	0.277734
												Pcdh19	0.0109792	0.277863
												Trcg1	0.0109545	0.277946
												Npy2r	0.0108476	0.278305
												Aldh1b1	0.0108267	0.278375
												Ntn1	0.0108182	0.278404
												Tldc1	0.0108124	0.278424
												Mirg	0.0107187	0.278742
												Rbm20	0.0105583	0.279293
												Pdlim2	0.0104931	0.279518
												Clec18a	0.0104184	0.279779
												Tgm6	0.0103503	0.280017
												Nos2	0.0103232	0.280113
												Rapgef5	0.0103171	0.280134
												Gm16853	0.0102017	0.280543
												AK048595	0.0101299	0.280799
												Slc22a6	0.0100964	0.280919
												C77080	0.00998169	0.281333
												Ctnnbl1	0.00996148	0.281407
												Grb10	0.00988416	0.281689
												Btbd16	0.00969545	0.282385
												Sspo	0.00967503	0.282461
												Prkd1	0.0094532	0.283297
												Nfatc1	0.0094011	0.283495
												AK053029	0.00933579	0.283746
												Amotl2	0.00932507	0.283787
												Abca8b	0.00931067	0.283843
												Usp31	0.00924314	0.284104
												Cacfd1	0.00922892	0.284159
												Myom1	0.00922823	0.284162
												Tbcd	0.00920978	0.284234
												LOC100503496	0.00918091	0.284346
												Colq	0.00916999	0.284389
												Soga1	0.0091555	0.284445
												Capn13	0.00914935	0.284469
												Vsig10l	0.00914905	0.284471
												Mtr	0.00913505	0.284525
												Lgals12	0.00910536	0.284642
												Wdr1	0.00909696	0.284675
												Fbxw9	0.00907312	0.284769
												Sema6c	0.00903111	0.284935
												Plcg1	0.00896414	0.285201
												Bcat2	0.0089142	0.285401
												Gm5134	0.00890966	0.285419
												Tbx21	0.00887692	0.28555
												Rarg	0.00883426	0.285722
												4931414P19Rik	0.00882492	0.28576
												Rcc2	0.00880514	0.28584
												Rpia	0.00877491	0.285962
												Drd1	0.00874164	0.286098
												F12	0.00871553	0.286204
												Slc6a19	0.00866137	0.286426
												Sstr3	0.00865961	0.286433
												Tars2	0.00862794	0.286564
												Tacr1	0.008626	0.286572
												Fmn2	0.00854049	0.286926
												Gpr156	0.00852831	0.286977
												Pabpc1l	0.00852163	0.287004
												Agbl1	0.0085101	0.287052
												Arhgap39	0.00844361	0.287331
												Igfn1	0.00843341	0.287374
												Ahsa2	0.00840683	0.287486
												Pan2	0.00833843	0.287775
												Ran	0.00824741	0.288163
												Dapk2	0.00813895	0.288631
												Slc15a4	0.00808612	0.288861
												Trak1	0.00807952	0.28889
												Dnaaf1	0.00803152	0.2891
												Ablim3	0.00803043	0.289105
												Fbrsl1	0.00794084	0.2895
												Cytip	0.00782663	0.29001
												Retsat	0.00781528	0.290061
												Hexdc	0.00781427	0.290065
												Frmpd1	0.00767993	0.290674
												Ccdc137	0.00764488	0.290834
												Chst11	0.00763613	0.290874
												Zmiz1	0.00763236	0.290892
												Ipmk	0.00761958	0.29095
												Tnn	0.00756963	0.291181
												Map3k10	0.00752281	0.291398
												Rhot1	0.0075072	0.29147
												Dapk1	0.00744184	0.291776
												Ccny	0.00740065	0.29197
												Col2a1	0.00735623	0.29218
												Pcdhga9	0.00735553	0.292183
												Stkld1	0.00735298	0.292195
												Zbtb9	0.00734397	0.292238
												Usp4	0.00728842	0.292503
												Kcnk6	0.00723676	0.29275
												Zfp747	0.0072361	0.292754
												Cilp	0.00722105	0.292826
												mKIAA15	0.00718699	0.292991
												Tmem25	0.00717397	0.293054
												Hephl1	0.00715306	0.293155
												Trpm1	0.00713428	0.293247
												Scn4b	0.00708208	0.293502
												4930563D23Rik	0.00701818	0.293816
												Aptx	0.00700968	0.293858
												Pde1b	0.00694594	0.294175
												Abcc10	0.00684896	0.294662
												Prpf40b	0.00678804	0.29497
												Dock7	0.00675346	0.295147
												Slc22a2	0.00664758	0.295692
												Tnfaip2	0.00664713	0.295694
												Gorasp1	0.0065866	0.296009
												Sh3pxd2b	0.00656645	0.296115
												Ndst2	0.00654827	0.29621
												Wipi2	0.00646448	0.296653
												Prr36	0.00645532	0.296702
												Taf1c	0.00645404	0.296709
												Myo1a	0.00643657	0.296802
												Pcdhb15	0.0064161	0.296911
												Ube4b	0.00635922	0.297216
												Tmprss5	0.00630115	0.297531
												Elmo2	0.00628351	0.297627
												Fam234b	0.00622301	0.297958
												Clasrp	0.00606112	0.298858
												Gpc1	0.00604996	0.298921
												Lrrc7	0.00603829	0.298987
												Slamf1	0.00602875	0.29904
												Ptgs2	0.00592364	0.299639
												Cct5	0.00589629	0.299797
												Dusp13	0.00588102	0.299885
												Nat6	0.00586522	0.299976
												Tor1b	0.00574399	0.300685
												Ociad1	0.00572642	0.300788
												Alas1	0.00562858	0.301371
												AK020768	0.00559817	0.301555
												Zrsr1	0.00558953	0.301607
												Lmtk2	0.00558551	0.301631
												Klhl29	0.00555364	0.301824
												Sbno2	0.00550052	0.302148
												Ppp1r14c	0.00548749	0.302228
												Krt76	0.00548535	0.302242
												Dvl1	0.00547963	0.302277
												Rfx4	0.00543518	0.302551
												Ngef	0.00541234	0.302693
												Slc16a9	0.00538433	0.302867
												Pirb	0.00534743	0.303099
												Gm38667	0.00527423	0.303561
												Vash2	0.00525673	0.303673
												Adgrf3	0.00525528	0.303682
												Nfic	0.00519026	0.304099
												Slc7a11	0.00516434	0.304267
												Ctnnd2	0.00509426	0.304724
												Arhgap10	0.00492147	0.305875
												Ptprh	0.00488145	0.306147
												D1Pas1	0.00486385	0.306267
												Mycbp2	0.00485733	0.306312
												Capn1	0.00484941	0.306366
												Abhd5	0.00474725	0.307073
												Hbegf	0.00469991	0.307405
												Rnf130	0.00465095	0.307751
												Tubgcp5	0.00463697	0.307851
												Tmod3	0.00463275	0.307881
												Mief2	0.0046067	0.308068
												Cdadc1	0.00457597	0.308289
												Lpar1	0.00457322	0.308309
												Svop	0.00455172	0.308464
												Tardbp	0.00446937	0.309066
												Kdm5a	0.00437765	0.309748
												Xkr4	0.00431097	0.310252
												Slc44a1	0.00428817	0.310426
												Ttc12	0.00424384	0.310767
												Col6a1	0.00422231	0.310933
												D130009I18Rik	0.00421689	0.310975
												Drp2	0.00415081	0.311492
												Taf2	0.00412273	0.311713
												Gria1	0.00403288	0.312432
												Zic4	0.00396701	0.312968
												6430584L05Rik	0.0039108	0.313431
												Cd101	0.00389466	0.313565
												Fermt3	0.00386511	0.313812
												Myh7	0.00379863	0.314374
												Rnf6	0.00379493	0.314406
												5930403L14Rik	0.0037344	0.314925
												Slc25a10	0.00368556	0.31535
												Oacyl	0.0036774	0.315422
												Slc25a28	0.0036484	0.315677
												Kcnq4	0.00364388	0.315717
												Dhx15	0.00351216	0.3169
												Ern2	0.00348862	0.317116
												Lrrc15	0.00348475	0.317152
												Pacs1	0.00343499	0.317612
												Ccdc87	0.00336194	0.3183
												Exoc4	0.00329529	0.318938
												Wwc1	0.00327433	0.319142
												Adam19	0.00325804	0.3193
												Eml3	0.00325106	0.319369
												Pkd2	0.00315693	0.320302
												B3glct	0.00314991	0.320373
												Homer2	0.00314111	0.320461
												Ttc21b	0.00313054	0.320568
												Slc26a1	0.00305526	0.321339
												Nfe2l1	0.00300266	0.321887
												Evi5l	0.00296907	0.322242
												Trmt2a	0.00296268	0.32231
												Kif7	0.00292535	0.322709
												Cfap70	0.00285442	0.32348
												Marveld2	0.00275846	0.324552
												Nkd2	0.00275128	0.324633
												Cd34	0.00274658	0.324687
												Usp44	0.00273194	0.324854
												Spdya	0.00270542	0.325159
												Cpsf4l	0.00265518	0.325743
												Cldn18	0.00258864	0.326533
												Miat	0.00253011	0.327243
												Atp1a3	0.00252881	0.327258
												BC1061	0.00249059	0.32773
												Sft2d2	0.00242263	0.328585
												Mex3c	0.0024082	0.328769
												Pold1	0.00240257	0.328842
												Jam3	0.00232817	0.32981
												Whrn	0.002241	0.330981
												Ehd1	0.00219228	0.331653
												Hipk2	0.00210119	0.332947
												Zfp408	0.00207385	0.333345
												Atp11b	0.0020672	0.333443
												Kcns3	0.00205737	0.333587
												Ttyh2	0.00196614	0.334961
												Slc22a3	0.0019307	0.33551
												Mrc2	0.00192996	0.335522
												Mtmr10	0.00191769	0.335714
												Xpc	0.00191473	0.335761
												C530008M17Rik	0.00190333	0.335941
												Sirpa	0.00172708	0.338854
												Lrrc3	0.00170741	0.339195
												Avil	0.00169135	0.339477
												Epha4	0.00164811	0.340247
												Plau	0.00160386	0.341054
												Zkscan16	0.00157081	0.341671
												Furin	0.00153055	0.342437
												Samd14	0.00129596	0.347305
												Pitx2	0.00127913	0.347684
												Dscr3	0.00125414	0.348256
												Nlrx1	0.00114995	0.350755
												App	0.00105082	0.353332
												Cds2	0.000985267	0.35516
												Nploc4	0.000984044	0.355195
												Lrrc41	0.000922326	0.357022
												Slc15a1	0.000917613	0.357166
												Tnk1	0.000907609	0.357474
												Rfx1	0.000863956	0.358855
												Pip5k1b	0.00081798	0.360381
												Cpeb1	0.000813061	0.360549
												Adam33	0.000756394	0.362551
												Vars2	0.000735541	0.363322
												Nupl2	0.000729781	0.363539
												Vrtn	0.000724437	0.363741
												Ttc9	0.000631784	0.367485
												Ssbp3	0.000608776	0.368493
												Tpcn2	0.000491142	0.37426
												Polr1a	0.000468335	0.375522
												Mob3b	0.00045743	0.376146
												4930431P03Rik	0.000441057	0.377109
												Usp21	0.000324535	0.385097
												Dhx8	0.000291699	0.387827
												Nrxn2	0.000211145	0.395958
												Zscan26	0.000156697	0.403281
												Entpd6	0.000150418	0.404272
												Dkk3	0.000114326	0.410842
												Stk16	0.000104238	0.413023
												Klhl18	9.54973e-05	0.415078
												Ccdc66	8.65025e-05	0.417383
												Scfd2	6.2412e-05	0.424873
												Snx33	3.74564e-05	0.436246

## Sheet: s3 
Supplementary Table 3. Distribution of the F-scores and Spearman correlation values with age of the top 500 genes obtained using each metric.
Note: the DNA damage metrics were calculated using the corresponding DNA lesions (SSBs or AP sites) mapping only to exons.
1. LPKM-AP											2. LPKM-SSB											3. TPM
Gene symbol	F-score	P-value of variance analysis	Metric	Feature	Biological type	Spearman correlation with age	P-value of Spearman correlation	Gene description			Gene symbol	F-score	P-value of variance analysis	Metric	Feature	Biological type	Spearman correlation with age	P-value of Spearman correlation	Gene description			Gene symbol	F-score	P-value of variance analysis	Metric	Feature	Biological type	Spearman correlation with age	P-value of Spearman correlation	Gene description
Cdr1	4.37448	0.00303993	LPKM-AP	Exon	Age	-0.507042	1.00043e-06	Mus musculus cerebellar degeneration related antigen 1 (Cdr1)			Trove2	4.40967	0.00288676	LPKM-SSB	Exon	Age	-0.420836	7.44874e-05	Mus musculus TROVE domain family			G530011O06Rik	4.24263	0.00369088	TPM	Exon	Age	-0.389774	0.000270178	Mus musculus RIKEN cDNA G530011O06 gene (G530011O06Rik)
Snx33	4.79851	0.00163438	LPKM-AP	Exon	Age	0.436246	3.74564e-05	Mus musculus sorting nexin 33 (Snx33)			Osbpl8	3.38282	0.0132061	LPKM-SSB	Exon	Age	-0.397512	0.00019831	Mus musculus oxysterol binding protein-like 8 (Osbpl8)			4931408D14Rik	2.99971	0.0233782	TPM	Exon	Age	-0.361751	0.000778577	Mus musculus RIKEN cDNA 4931408D14 gene (4931408D14Rik)
Scfd2	3.336	0.0141601	LPKM-AP	Exon	Age	0.424873	6.2412e-05	Mus musculus Sec1 family domain containing 2 (Scfd2)			Tmprss3	5.36008	0.000724908	LPKM-SSB	Exon	Age	0.386946	0.000301949	Mus musculus transmembrane protease			Fgfbp3	2.62904	0.0406047	TPM	Exon	Age	-0.338697	0.00173618	Mus musculus fibroblast growth factor binding protein 3 (Fgfbp3)
Klhl18	3.65882	0.00875823	LPKM-AP	Exon	Age	0.415078	9.54973e-05	Mus musculus kelch-like 18 (Klhl18)			Sod3	3.10064	0.0201116	LPKM-SSB	Exon	Age	0.381552	0.000372227	Mus musculus superoxide dismutase 3			Ost4	3.26627	0.0157109	TPM	Exon	Age	0.336325	0.00187917	Mus musculus oligosaccharyltransferase complex subunit 4 (non-catalytic) (Ost4)
Stk16	3.08462	0.0205979	LPKM-AP	Exon	Age	0.413023	0.000104238	Mus musculus serine/threonine kinase 16 (Stk16)			Slc2a8	3.14402	0.0188519	LPKM-SSB	Exon	Age	0.38153	0.00037254	Mus musculus solute carrier family 2			AK134468	3.46593	0.0116687	TPM	Exon	Age	-0.333675	0.00205145	Mus musculus 11 days embryo head cDNA
Dkk3	2.71842	0.0355495	LPKM-AP	Exon	Age	0.410842	0.000114326	Mus musculus dickkopf WNT signaling pathway inhibitor 3 (Dkk3)			4930417O13Rik	5.40232	0.000682214	LPKM-SSB	Exon	Age	0.37189	0.000536692	Mus musculus RIKEN cDNA 4930417O13 gene (4930417O13Rik)			Serpinb8	3.71015	0.00811515	TPM	Exon	Age	0.322659	0.00293003	Mus musculus serine (or cysteine) peptidase inhibitor
Nrxn2	2.89572	0.0272984	LPKM-AP	Exon	Age	0.395958	0.000211145	Mus musculus neurexin II (Nrxn2)			Zfyve26	2.94315	0.0254351	LPKM-SSB	Exon	Age	0.364315	0.000709481	Mus musculus zinc finger			Sfi1	6.29665	0.00019159	TPM	Exon	Age	0.317978	0.00339592	Mus musculus Sfi1 homolog
Dhx8	2.72455	0.0352269	LPKM-AP	Exon	Age	0.387827	0.000291699	Mus musculus DEAH (Asp-Glu-Ala-His) box polypeptide 8 (Dhx8)			Myom2	2.87664	0.0280859	LPKM-SSB	Exon	Age	0.361822	0.000776596	Mus musculus myomesin 2 (Myom2)			AK132920	3.15787	0.0184667	TPM	Exon	Age	0.310954	0.00421961	Mus musculus adult male testis cDNA
Usp21	3.65352	0.00882744	LPKM-AP	Exon	Age	0.385097	0.000324535	Mus musculus ubiquitin specific peptidase 21 (Usp21)			Hr	4.48284	0.00259281	LPKM-SSB	Exon	Age	0.361231	0.000793321	Mus musculus hairless (Hr)			Wfdc17	2.78585	0.0321538	TPM	Exon	Age	0.286348	0.00868044	Mus musculus WAP four-disulfide core domain 17 (Wfdc17)
Mob3b	3.55935	0.0101542	LPKM-AP	Exon	Age	0.376146	0.00045743	Mus musculus MOB kinase activator 3B (Mob3b)			Lrrk2	3.21132	0.0170521	LPKM-SSB	Exon	Age	-0.357522	0.000906055	Mus musculus leucine-rich repeat kinase 2 (Lrrk2)			AK148386	3.76241	0.00750933	TPM	Exon	Age	-0.271962	0.0128757	Mus musculus B16 F10Y cells cDNA
Polr1a	2.72234	0.0353429	LPKM-AP	Exon	Age	0.375522	0.000468335	Mus musculus polymerase (RNA) I polypeptide A (Polr1a)			Anapc4	3.27726	0.0154558	LPKM-SSB	Exon	Age	0.354782	0.000998483	Mus musculus anaphase promoting complex subunit 4 (Anapc4)			Cnot2	2.98563	0.0238742	TPM	Exon	Age	0.271574	0.01301	Mus musculus CCR4-NOT transcription complex
Tpcn2	3.19246	0.0175384	LPKM-AP	Exon	Age	0.37426	0.000491142	Mus musculus two pore segment channel 2 (Tpcn2)			Mycn	6.30942	0.000188187	LPKM-SSB	Exon	Age	-0.351227	0.00113117	Mus musculus v-myc avian myelocytomatosis viral related oncogene			AK157632	4.05112	0.00489632	TPM	Exon	Age	0.266904	0.0147216	Mus musculus activated spleen cDNA
Vrtn	3.99883	0.00528993	LPKM-AP	Exon	Age	0.363741	0.000724437	Mus musculus vertebrae development associated (Vrtn)			Smap1	2.76949	0.0329471	LPKM-SSB	Exon	Age	-0.346641	0.0013259	Mus musculus small ArfGAP 1 (Smap1)			Cd14	4.82796	0.00156575	TPM	Exon	Age	0.258191	0.0184396	Mus musculus CD14 antigen (Cd14)
Vars2	2.49696	0.0494047	LPKM-AP	Exon	Age	0.363322	0.000735541	Mus musculus valyl-tRNA synthetase 2			Arhgap23	2.78881	0.0320127	LPKM-SSB	Exon	Age	0.340513	0.00163344	Mus musculus Rho GTPase activating protein 23 (Arhgap23)			Ifitm2	2.89583	0.0272939	TPM	Exon	Age	0.257512	0.0187607	Mus musculus interferon induced transmembrane protein 2 (Ifitm2)
Adam33	3.42401	0.0124202	LPKM-AP	Exon	Age	0.362551	0.000756394	Mus musculus a disintegrin and metallopeptidase domain 33 (Adam33)			Hsp90ab1	3.0089	0.02306	LPKM-SSB	Exon	Age	-0.340393	0.00164005	Mus musculus heat shock protein 90 alpha (cytosolic)			Tmem81	2.49007	0.0499122	TPM	Exon	Age	0.257432	0.0187989	Mus musculus transmembrane protein 81 (Tmem81)
Cpeb1	2.55482	0.0453392	LPKM-AP	Exon	Age	0.360549	0.000813061	Mus musculus cytoplasmic polyadenylation element binding protein 1 (Cpeb1)			DQ719901	3.67109	0.00859994	LPKM-SSB	Exon	Age	0.338915	0.00172354	Mus musculus piRNA piR-135223			Casp4	2.46301	0.0519559	TPM	Exon	Age	0.255543	0.0197185	Mus musculus caspase 4
Lrrc41	2.93417	0.025778	LPKM-AP	Exon	Age	0.357022	0.000922326	Mus musculus leucine rich repeat containing 41 (Lrrc41)			Thap1	4.01149	0.00519181	LPKM-SSB	Exon	Age	-0.33758	0.00180226	Mus musculus THAP domain containing			Usp45	3.13297	0.0191652	TPM	Exon	Age	0.2555	0.0197403	Mus musculus ubiquitin specific petidase 45 (Usp45)
Nploc4	2.65609	0.0390041	LPKM-AP	Exon	Age	0.355195	0.000984044	Mus musculus NPL4 homolog			Col4a4	2.86644	0.0285162	LPKM-SSB	Exon	Age	-0.333635	0.00205412	Mus musculus collagen			AK171655	5.80326	0.000384637	TPM	Exon	Age	-0.254812	0.0200852	Mus musculus activated spleen cDNA
App	2.68708	0.0372468	LPKM-AP	Exon	Age	0.353332	0.00105082	Mus musculus amyloid beta (A4) precursor protein (App)			Plk2	2.96522	0.0246117	LPKM-SSB	Exon	Age	-0.332558	0.00212819	Mus musculus polo-like kinase 2 (Plk2)			Mphosph6	2.56408	0.0447202	TPM	Exon	Age	0.251309	0.0219215	Mus musculus M phase phosphoprotein 6 (Mphosph6)
Dscr3	2.64254	0.0397979	LPKM-AP	Exon	Age	0.348256	0.00125414	Mus musculus Down syndrome critical region gene 3 (Dscr3)			Drc1	2.78675	0.0321107	LPKM-SSB	Exon	Age	0.330728	0.00225956	Mus musculus dynein regulatory complex subunit 1 (Drc1)			Stat3	2.45841	0.0523112	TPM	Exon	Age	0.24844	0.023531	Mus musculus signal transducer and activator of transcription 3 (Stat3)
Pitx2	2.83772	0.029763	LPKM-AP	Exon	Age	0.347684	0.00127913	Mus musculus paired-like homeodomain transcription factor 2 (Pitx2)			Erlin1	2.95396	0.0250286	LPKM-SSB	Exon	Age	-0.329736	0.00233378	Mus musculus ER lipid raft associated 1 (Erlin1)			Lef1	7.8917	2.14709e-05	TPM	Exon	Age	-0.247848	0.0238754	Mus musculus lymphoid enhancer binding factor 1 (Lef1)
Samd14	3.70417	0.00818756	LPKM-AP	Exon	Age	0.347305	0.00129596	Mus musculus sterile alpha motif domain containing 14 (Samd14)			Net1	2.83623	0.029829	LPKM-SSB	Exon	Age	0.327628	0.00249882	Mus musculus neuroepithelial cell transforming gene 1 (Net1)			Dusp10	3.87292	0.00637414	TPM	Exon	Age	-0.241988	0.0275209	Mus musculus dual specificity phosphatase 10 (Dusp10)
Furin	3.09096	0.0204041	LPKM-AP	Exon	Age	0.342437	0.00153055	Mus musculus furin (paired basic amino acid cleaving enzyme) (Furin)			Myo5a	2.66988	0.0382122	LPKM-SSB	Exon	Age	0.326686	0.00257587	Mus musculus myosin VA (Myo5a)			Btbd19	3.27039	0.0156148	TPM	Exon	Age	0.239992	0.0288658	Mus musculus BTB (POZ) domain containing 19 (Btbd19)
Epha4	3.67163	0.0085931	LPKM-AP	Exon	Age	0.340247	0.00164811	Mus musculus Eph receptor A4 (Epha4)			Fuz	2.80569	0.0312177	LPKM-SSB	Exon	Age	0.326198	0.00261664	Mus musculus fuzzy planar cell polarity protein (Fuz)			Dpm1-adnp	3.04307	0.0219146	TPM	Exon	Age	0.23751	0.0306148	Mus musculus Dpm1-adnp readthrough (Dpm1-adnp)
Avil	3.11069	0.0198125	LPKM-AP	Exon	Age	0.339477	0.00169135	Mus musculus advillin (Avil)			Btbd7	3.9499	0.00568722	LPKM-SSB	Exon	Age	0.325428	0.00268212	Mus musculus BTB (POZ) domain containing 7 (Btbd7)			Vamp3	3.48543	0.0113349	TPM	Exon	Age	0.235821	0.0318553	Mus musculus vesicle-associated membrane protein 3 (Vamp3)
C530008M17Rik	2.57334	0.0441088	LPKM-AP	Exon	Age	0.335941	0.00190333	Mus musculus RIKEN cDNA C530008M17 gene (C530008M17Rik)			Pdgfrl	3.49824	0.0111208	LPKM-SSB	Exon	Age	-0.321658	0.00302449	Mus musculus platelet-derived growth factor receptor-like (Pdgfrl)			AK041483	2.68884	0.0371497	TPM	Exon	Age	-0.234394	0.0329366	Mus musculus 3 days neonate thymus cDNA
Mtmr10	2.68215	0.037521	LPKM-AP	Exon	Age	0.335714	0.00191769	Mus musculus myotubularin related protein 10 (Mtmr10)			Gfod1	3.30576	0.014813	LPKM-SSB	Exon	Age	0.312857	0.00398056	Mus musculus glucose-fructose oxidoreductase domain containing 1 (Gfod1)			Sdhaf2	2.86563	0.0285506	TPM	Exon	Age	0.230617	0.0359478	Mus musculus succinate dehydrogenase complex assembly factor 2 (Sdhaf2)
Slc22a3	2.71986	0.0354735	LPKM-AP	Exon	Age	0.33551	0.0019307	Mus musculus solute carrier family 22 (organic cation transporter)			4930529C04Rik	2.82096	0.0305155	LPKM-SSB	Exon	Age	0.312194	0.00406239	Mus musculus RIKEN cDNA 4930529C04 gene (4930529C04Rik)			Ccne2	3.81461	0.00694972	TPM	Exon	Age	-0.228459	0.037769	Mus musculus cyclin E2 (Ccne2)
Ttyh2	2.48926	0.0499724	LPKM-AP	Exon	Age	0.334961	0.00196614	Mus musculus tweety family member 2 (Ttyh2)			Mug2	3.48293	0.0113771	LPKM-SSB	Exon	Age	-0.312043	0.00408122	Mus musculus murinoglobulin 2 (Mug2)			Mir22hg	3.2921	0.0151175	TPM	Exon	Age	0.227984	0.0381798	Mus musculus Mir22 host gene (non-protein coding) (Mir22hg)
Whrn	4.42182	0.00283572	LPKM-AP	Exon	Age	0.330981	0.002241	Mus musculus whirlin (Whrn)			Zfyve1	5.67735	0.000460183	LPKM-SSB	Exon	Age	-0.31169	0.00412567	Mus musculus zinc finger			Chkb	2.59425	0.0427599	TPM	Exon	Age	-0.227757	0.0383781	Mus musculus choline kinase beta (Chkb)
Pold1	3.03661	0.0221267	LPKM-AP	Exon	Age	0.328842	0.00240257	Mus musculus polymerase (DNA directed)			Ap1m2	2.82212	0.0304627	LPKM-SSB	Exon	Age	0.311529	0.00414608	Mus musculus adaptor protein complex AP-1			Snx10	3.35509	0.0137631	TPM	Exon	Age	0.226202	0.0397559	Mus musculus sorting nexin 10 (Snx10)
BC106179	3.02294	0.0225823	LPKM-AP	Exon	Age	0.32773	0.00249059	BC106179 protein			A230046K03Rik	2.9047	0.0269354	LPKM-SSB	Exon	Age	-0.311012	0.00421219	Mus musculus RIKEN cDNA A230046K03 gene (A230046K03Rik)			AK182655	2.89399	0.0273691	TPM	Exon	Age	0.22364	0.0421157	Mus musculus cDNA
Cldn18	2.68007	0.0376374	LPKM-AP	Exon	Age	0.326533	0.00258864	Mus musculus claudin 18 (Cldn18)			Abca15	3.24072	0.0163208	LPKM-SSB	Exon	Age	-0.310958	0.00421907	Mus musculus ATP-binding cassette			Tmem209	3.29949	0.0149519	TPM	Exon	Age	0.222027	0.0436603	Mus musculus transmembrane protein 209 (Tmem209)
Cpsf4l	3.03306	0.022244	LPKM-AP	Exon	Age	0.325743	0.00265518	Mus musculus cleavage and polyadenylation specific factor 4-like (Cpsf4l)			Rasgrp3	2.70914	0.036044	LPKM-SSB	Exon	Age	-0.31093	0.00422277	Mus musculus RAS			Tab2	3.37996	0.0132625	TPM	Exon	Age	0.217523	0.0482236	Mus musculus TGF-beta activated kinase 1/MAP3K7 binding protein 2 (Tab2)
Spdya	2.5354	0.0466657	LPKM-AP	Exon	Age	0.325159	0.00270542	Mus musculus speedy/RINGO cell cycle regulator family			Pibf1	3.94428	0.00573474	LPKM-SSB	Exon	Age	-0.309876	0.00436069	Mus musculus progesterone immunomodulatory binding factor 1 (Pibf1)			Tug1	6.60641	0.000124282	TPM	Exon	Age	0.216228	0.0496054	Mus musculus taurine upregulated gene 1 (Tug1)
Usp44	3.57981	0.00984986	LPKM-AP	Exon	Age	0.324854	0.00273194	Mus musculus ubiquitin specific peptidase 44 (Usp44)			Nab2	3.30695	0.0147867	LPKM-SSB	Exon	Age	0.309271	0.00444157	Mus musculus Ngfi-A binding protein 2 (Nab2)			Cd300ld	2.6208	0.0411054	TPM	Exon	Age	0.215218	0.0507065	Mus musculus CD300 molecule-like family member d (Cd300ld)
Adam19	2.51714	0.0479475	LPKM-AP	Exon	Age	0.3193	0.00325804	Mus musculus a disintegrin and metallopeptidase domain 19 (meltrin beta) (Adam19)			Ranbp6	2.75209	0.0338118	LPKM-SSB	Exon	Age	-0.308248	0.00458163	Mus musculus RAN binding protein 6 (Ranbp6)			Zfp51	3.49115	0.0112387	TPM	Exon	Age	0.212486	0.0537846	Mus musculus zinc finger protein 51 (Zfp51)
Exoc4	3.38837	0.0130973	LPKM-AP	Exon	Age	0.318938	0.00329529	Mus musculus exocyst complex component 4 (Exoc4)			Mpr	4.00076	0.0052749	LPKM-SSB	Exon	Age	0.306908	0.00477087	.			AK041619	2.61481	0.041473	TPM	Exon	Age	-0.210533	0.0560778	Mus musculus 3 days neonate thymus cDNA
Ccdc87	2.63283	0.0403768	LPKM-AP	Exon	Age	0.3183	0.00336194	Mus musculus coiled-coil domain containing 87 (Ccdc87)			Dhx58	2.85131	0.0291664	LPKM-SSB	Exon	Age	0.304094	0.00519105	Mus musculus DEXH (Asp-Glu-X-His) box polypeptide 58 (Dhx58)			Btbd9	2.53904	0.0464143	TPM	Exon	Age	-0.209341	0.0575164	Mus musculus BTB (POZ) domain containing 9 (Btbd9)
Lrrc15	2.85823	0.028867	LPKM-AP	Exon	Age	0.317152	0.00348475	Mus musculus leucine rich repeat containing 15 (Lrrc15)			Pkp2	3.2299	0.0165863	LPKM-SSB	Exon	Age	-0.300935	0.00570166	Mus musculus plakophilin 2 (Pkp2)			Kcnj13	2.92175	0.0262597	TPM	Exon	Age	-0.207491	0.0598081	Mus musculus potassium inwardly-rectifying channel
Fermt3	2.84591	0.029402	LPKM-AP	Exon	Age	0.313812	0.00386511	Mus musculus fermitin family member 3 (Fermt3)			D11Wsu47e	3.13158	0.019205	LPKM-SSB	Exon	Age	0.30035	0.00580095	Mus musculus DNA segment			Proser3	2.56018	0.0449799	TPM	Exon	Age	0.206574	0.060971	Mus musculus proline and serine rich 3 (Proser3)
Zic4	4.54549	0.00236531	LPKM-AP	Exon	Age	0.312968	0.00396701	Mus musculus zinc finger protein of the cerebellum 4 (Zic4)			Wdr78	2.65443	0.0391005	LPKM-SSB	Exon	Age	0.299624	0.0059262	Mus musculus WD repeat domain 78 (Wdr78)			AK214463	2.54144	0.0462489	TPM	Exon	Age	0.205147	0.0628178	Mus musculus cDNA
Gria1	3.02684	0.0224514	LPKM-AP	Exon	Age	0.312432	0.00403288	Mus musculus glutamate receptor			Tmem44	2.97332	0.0243163	LPKM-SSB	Exon	Age	-0.296092	0.0065709	Mus musculus transmembrane protein 44 (Tmem44)			Ddx47	2.87848	0.0280091	TPM	Exon	Age	0.201974	0.0670876	Mus musculus DEAD (Asp-Glu-Ala-Asp) box polypeptide 47 (Ddx47)
Taf2	2.92878	0.0259858	LPKM-AP	Exon	Age	0.311713	0.00412273	Mus musculus TATA-box binding protein associated factor 2 (Taf2)			Napepld	4.42985	0.00280248	LPKM-SSB	Exon	Age	-0.295772	0.00663215	Mus musculus N-acyl phosphatidylethanolamine phospholipase D (Napepld)			LOC102640359	3.54757	0.0103336	TPM	Exon	Age	0.200449	0.0692221	Mus musculus uncharacterized LOC102640359 (LOC102640359)
Drp2	4.4987	0.00253321	LPKM-AP	Exon	Age	0.311492	0.00415081	Mus musculus dystrophin related protein 2 (Drp2)			AK041109	3.03426	0.0222043	LPKM-SSB	Exon	Age	0.295586	0.00666811	Mus musculus adult male aorta and vein cDNA			Ddhd2	2.86696	0.0284941	TPM	Exon	Age	-0.199994	0.0698692	Mus musculus DDHD domain containing 2 (Ddhd2)
Slc44a1	3.03489	0.0221836	LPKM-AP	Exon	Age	0.310426	0.00428817	Mus musculus solute carrier family 44			Xrcc1	3.29883	0.0149667	LPKM-SSB	Exon	Age	-0.295488	0.00668706	Mus musculus X-ray repair complementing defective repair in Chinese hamster cells 1 (Xrcc1)			Zfp592	3.16731	0.0182084	TPM	Exon	Age	-0.199156	0.0710732	Mus musculus zinc finger protein 592 (Zfp592)
Lpar1	3.66177	0.00871994	LPKM-AP	Exon	Age	0.308309	0.00457322	Mus musculus lysophosphatidic acid receptor 1 (Lpar1)			Setx	4.27181	0.00353561	LPKM-SSB	Exon	Age	0.293851	0.00701116	Mus musculus senataxin (Setx)			Gtf2ird1	2.65608	0.0390047	TPM	Exon	Age	0.198864	0.0714971	Mus musculus general transcription factor II I repeat domain-containing 1 (Gtf2ird1)
Rnf130	3.25937	0.0158734	LPKM-AP	Exon	Age	0.307751	0.00465095	Mus musculus ring finger protein 130 (Rnf130)			Syncrip	3.32475	0.0143996	LPKM-SSB	Exon	Age	0.29289	0.00720786	Mus musculus synaptotagmin binding			Pknox1	2.82713	0.0302365	TPM	Exon	Age	-0.198229	0.0724259	Mus musculus Pbx/knotted 1 homeobox (Pknox1)
Hbegf	2.73466	0.0347007	LPKM-AP	Exon	Age	0.307405	0.00469991	Mus musculus heparin-binding EGF-like growth factor (Hbegf)			Tusc5	3.26212	0.0158085	LPKM-SSB	Exon	Age	-0.291664	0.0074657	Mus musculus tumor suppressor candidate 5 (Tusc5)			Vps13b	2.83194	0.0300202	TPM	Exon	Age	-0.195857	0.0759792	Mus musculus vacuolar protein sorting 13B (yeast) (Vps13b)
D1Pas1	3.04042	0.0220012	LPKM-AP	Exon	Age	0.306267	0.00486385	Mus musculus DNA segment			Pir	3.4373	0.0121768	LPKM-SSB	Exon	Age	0.291234	0.00755799	Mus musculus pirin (Pir)			Ptch2	4.08008	0.00469119	TPM	Exon	Age	0.195511	0.0765084	Mus musculus patched 2 (Ptch2)
Arhgap10	2.81871	0.0306182	LPKM-AP	Exon	Age	0.305875	0.00492147	Mus musculus Rho GTPase activating protein 10 (Arhgap10)			St8sia2	3.0082	0.023084	LPKM-SSB	Exon	Age	0.290904	0.00762972	Mus musculus ST8 alpha-N-acetyl-neuraminide alpha-2			Alox5ap	2.45511	0.0525675	TPM	Exon	Age	0.193817	0.0791449	Mus musculus arachidonate 5-lipoxygenase activating protein (Alox5ap)
Slc7a11	2.79677	0.0316351	LPKM-AP	Exon	Age	0.304267	0.00516434	Mus musculus solute carrier family 7 (cationic amino acid transporter			Pomk	3.28481	0.0152827	LPKM-SSB	Exon	Age	-0.290091	0.00780846	Mus musculus protein-O-mannose kinase (Pomk)			A530032D15Rik	2.88084	0.0279108	TPM	Exon	Age	0.193318	0.0799355	Mus musculus RIKEN cDNA A530032D15Rik gene (A530032D15Rik)
Krt76	3.60945	0.00942507	LPKM-AP	Exon	Age	0.302242	0.00548535	Mus musculus keratin 76 (Krt76)			Zbtb8b	2.80729	0.0311435	LPKM-SSB	Exon	Age	0.289353	0.00797399	Mus musculus zinc finger and BTB domain containing 8b (Zbtb8b)			Tbk1	2.53179	0.046916	TPM	Exon	Age	0.193252	0.0800407	Mus musculus TANK-binding kinase 1 (Tbk1)
Ppp1r14c	2.84005	0.02966	LPKM-AP	Exon	Age	0.302228	0.00548749	Mus musculus protein phosphatase 1			Ciita	2.94672	0.0253	LPKM-SSB	Exon	Age	0.28674	0.00858522	Mus musculus class II transactivator (Ciita)			Dopey2	3.69687	0.00827685	TPM	Exon	Age	0.191308	0.0831832	Mus musculus dopey family member 2 (Dopey2)
Tor1b	3.07895	0.0207728	LPKM-AP	Exon	Age	0.300685	0.00574399	Mus musculus torsin family 1			Kbtbd2	3.12635	0.0193552	LPKM-SSB	Exon	Age	-0.286531	0.00863581	Mus musculus kelch repeat and BTB (POZ) domain containing 2 (Kbtbd2)			Ccnyl1	2.83931	0.0296926	TPM	Exon	Age	-0.190119	0.0851535	Mus musculus cyclin Y-like 1 (Ccnyl1)
Slamf1	3.689	0.00837414	LPKM-AP	Exon	Age	0.29904	0.00602875	Mus musculus signaling lymphocytic activation molecule family member 1 (Slamf1)			Ubl5	3.53293	0.0105612	LPKM-SSB	Exon	Age	0.286421	0.00866254	Mus musculus ubiquitin-like 5 (Ubl5)			2810013P06Rik	2.63223	0.0404129	TPM	Exon	Age	-0.18846	0.087964	Mus musculus RIKEN cDNA 2810013P06 gene (2810013P06Rik)
Tmprss5	2.62895	0.0406104	LPKM-AP	Exon	Age	0.297531	0.00630115	Mus musculus transmembrane protease			Cpt1b	2.97757	0.0241628	LPKM-SSB	Exon	Age	0.284053	0.00925636	Mus musculus carnitine palmitoyltransferase 1b			Arih2	4.29726	0.00340557	TPM	Exon	Age	0.187674	0.0893204	Mus musculus ariadne RBR E3 ubiquitin protein ligase 2 (Arih2)
Wipi2	2.91583	0.0264924	LPKM-AP	Exon	Age	0.296653	0.00646448	Mus musculus WD repeat domain			Sh3bp1	2.8939	0.0273728	LPKM-SSB	Exon	Age	0.283819	0.00931675	Mus musculus SH3-domain binding protein 1 (Sh3bp1)			AK142678	2.62582	0.0408	TPM	Exon	Age	0.186807	0.0908355	Mus musculus 10 days lactation
Sh3pxd2b	5.42407	0.000661232	LPKM-AP	Exon	Age	0.296115	0.00656645	Mus musculus SH3 and PX domains 2B (Sh3pxd2b)			St18	3.63211	0.0091129	LPKM-SSB	Exon	Age	-0.28298	0.0095368	Mus musculus suppression of tumorigenicity 18 (St18)			AK031392	2.57419	0.0440533	TPM	Exon	Age	0.186266	0.0917922	Mus musculus 13 days embryo male testis cDNA
Wdpcp	3.01075	0.0229964	LPKM-AP	Exon	Age	-0.295899	0.00660782	Mus musculus WD repeat containing planar cell polarity effector (Wdpcp)			Smek1	5.37746	0.000707023	LPKM-SSB	Exon	Age	-0.282521	0.00965902	Mus musculus SMEK homolog 1			Pxk	3.03623	0.0221391	TPM	Exon	Age	0.186194	0.0919198	Mus musculus PX domain containing serine/threonine kinase (Pxk)
Prpf40b	3.12957	0.0192625	LPKM-AP	Exon	Age	0.29497	0.00678804	Mus musculus pre-mRNA processing factor 40B (Prpf40b)			Trim26	3.40796	0.0127208	LPKM-SSB	Exon	Age	0.282339	0.00970793	Mus musculus tripartite motif-containing 26 (Trim26)			AK163775	2.86654	0.0285118	TPM	Exon	Age	0.185453	0.0932444	Mus musculus 16 days embryo head cDNA
Tial1	3.18394	0.0177625	LPKM-AP	Exon	Age	-0.293273	0.00712888	Mus musculus Tia1 cytotoxic granule-associated RNA binding protein-like 1 (Tial1)			Hoxd9	2.97787	0.0241518	LPKM-SSB	Exon	Age	0.281604	0.00990747	Mus musculus homeobox D9 (Hoxd9)			Med27	2.77666	0.0325968	TPM	Exon	Age	0.184833	0.0943634	Mus musculus mediator complex subunit 27 (Med27)
Trpm1	2.59237	0.0428793	LPKM-AP	Exon	Age	0.293247	0.00713428	Mus musculus transient receptor potential cation channel			Bin2	3.00002	0.0233674	LPKM-SSB	Exon	Age	-0.281037	0.0100638	Mus musculus bridging integrator 2 (Bin2)			Xkr8	2.42103	0.0552899	TPM	Exon	Age	-0.184698	0.0946077	Mus musculus X-linked Kx blood group related 8 (Xkr8)
Usp4	2.50772	0.0486227	LPKM-AP	Exon	Age	0.292503	0.00728842	Mus musculus ubiquitin specific peptidase 4 (proto-oncogene) (Usp4)			Pdpk1	4.27417	0.00352333	LPKM-SSB	Exon	Age	-0.279826	0.0104048	Mus musculus 3-phosphoinositide dependent protein kinase 1 (Pdpk1)			Sft2d3	2.69195	0.0369781	TPM	Exon	Age	-0.181486	0.100589	Mus musculus SFT2 domain containing 3 (Sft2d3)
Dapk1	2.76894	0.032974	LPKM-AP	Exon	Age	0.291776	0.00744184	Mus musculus death associated protein kinase 1 (Dapk1)			Extl2	3.52553	0.0106782	LPKM-SSB	Exon	Age	-0.278964	0.0106537	Mus musculus exostoses (multiple)-like 2 (Extl2)			AK171899	3.33737	0.0141314	TPM	Exon	Age	0.181195	0.101144	Mus musculus activated spleen cDNA
Map3k10	2.53225	0.0468843	LPKM-AP	Exon	Age	0.291398	0.00752281	Mus musculus mitogen-activated protein kinase kinase kinase 10 (Map3k10)			Adhfe1	3.46186	0.0117397	LPKM-SSB	Exon	Age	0.27773	0.0110191	Mus musculus alcohol dehydrogenase			Cebpzos	3.57325	0.00994646	TPM	Exon	Age	0.180263	0.102941	Mus musculus CCAAT/enhancer binding protein (C/EBP)
Ica1l	2.64809	0.0394709	LPKM-AP	Exon	Age	-0.291155	0.00757518	Mus musculus islet cell autoantigen 1-like (Ica1l)			4632428C04Rik	3.29267	0.0151047	LPKM-SSB	Exon	Age	-0.277242	0.0111666	Mus musculus RIKEN cDNA 4632428C04 gene (4632428C04Rik)			Ccr9	2.77295	0.0327778	TPM	Exon	Age	-0.179171	0.10508	Mus musculus chemokine (C-C motif) receptor 9 (Ccr9)
Ccdc137	3.15109	0.0186543	LPKM-AP	Exon	Age	0.290834	0.00764488	Mus musculus coiled-coil domain containing 137 (Ccdc137)			Cdh5	3.31781	0.0145494	LPKM-SSB	Exon	Age	0.276682	0.011338	Mus musculus cadherin 5 (Cdh5)			Cdc16	5.13943	0.000996445	TPM	Exon	Age	0.178774	0.105865	Mus musculus CDC16 cell division cycle 16 (Cdc16)
Ablim3	3.32393	0.0144172	LPKM-AP	Exon	Age	0.289105	0.00803043	Mus musculus actin binding LIM protein family			Pkn3	3.47013	0.0115959	LPKM-SSB	Exon	Age	0.274745	0.0119487	Mus musculus protein kinase N3 (Pkn3)			BC051212	5.67879	0.00045924	TPM	Exon	Age	-0.17786	0.10769	Mus musculus, clone IMAGE:1329925
Ahsa2	3.27869	0.0154227	LPKM-AP	Exon	Age	0.287486	0.00840683	Mus musculus AHA1			Atp8b5	3.09514	0.0202775	LPKM-SSB	Exon	Age	0.273845	0.0122418	Mus musculus ATPase			Slc6a20b	2.83445	0.0299085	TPM	Exon	Age	-0.177807	0.107797	Mus musculus solute carrier family 6 (neurotransmitter transporter)
Arhgap39	6.10257	0.000251743	LPKM-AP	Exon	Age	0.287331	0.00844361	Mus musculus Rho GTPase activating protein 39 (Arhgap39)			Krt35	2.80692	0.0311604	LPKM-SSB	Exon	Age	0.271955	0.0128783	Mus musculus keratin 35 (Krt35)			AK164121	2.78763	0.0320689	TPM	Exon	Age	-0.174911	0.113749	Mus musculus 12 days embryo spinal cord cDNA
Gpr156	2.72228	0.0353459	LPKM-AP	Exon	Age	0.286977	0.00852831	Mus musculus G protein-coupled receptor 156 (Gpr156)			Stard5	3.02452	0.0225293	LPKM-SSB	Exon	Age	0.270283	0.0134649	Mus musculus StAR-related lipid transfer (START) domain containing 5 (Stard5)			Greb1l	3.21064	0.0170694	TPM	Exon	Age	-0.171493	0.121096	Mus musculus growth regulation by estrogen in breast cancer-like (Greb1l)
Tacr1	5.48257	0.000608002	LPKM-AP	Exon	Age	0.286572	0.008626	Mus musculus tachykinin receptor 1 (Tacr1)			AK079754	2.7999	0.0314882	LPKM-SSB	Exon	Age	0.269415	0.0137786	Mus musculus 0 day neonate thymus cDNA			Pramef8	2.76088	0.0333722	TPM	Exon	Age	0.170621	0.123028	Mus musculus PRAME family member 8 (Pramef8)
Tars2	3.37852	0.0132911	LPKM-AP	Exon	Age	0.286564	0.00862794	Mus musculus threonyl-tRNA synthetase 2			Smad2	2.73326	0.0347729	LPKM-SSB	Exon	Age	-0.269037	0.0139171	Mus musculus SMAD family member 2 (Smad2)			Mafg	3.63978	0.00900962	TPM	Exon	Age	0.16996	0.124508	Mus musculus v-maf musculoaponeurotic fibrosarcoma oncogene family
F12	2.56993	0.044333	LPKM-AP	Exon	Age	0.286204	0.00871553	Mus musculus coagulation factor XII (Hageman factor) (F12)			Rnf187	2.83192	0.0300215	LPKM-SSB	Exon	Age	-0.268078	0.0142738	Mus musculus ring finger protein 187 (Rnf187)			Ppp6r3	2.48924	0.0499738	TPM	Exon	Age	0.166901	0.131535	Mus musculus protein phosphatase 6
Drd1	3.19307	0.0175226	LPKM-AP	Exon	Age	0.286098	0.00874164	Mus musculus dopamine receptor D1 (Drd1)			Mpzl2	3.29295	0.0150983	LPKM-SSB	Exon	Age	-0.267615	0.0144489	Mus musculus myelin protein zero-like 2 (Mpzl2)			Zmym4	3.37355	0.0133897	TPM	Exon	Age	-0.165824	0.134079	Mus musculus zinc finger
Rcc2	2.63157	0.0404524	LPKM-AP	Exon	Age	0.28584	0.00880514	Mus musculus regulator of chromosome condensation 2 (Rcc2)			Wdr93	2.95117	0.0251329	LPKM-SSB	Exon	Age	0.26723	0.0145961	Mus musculus WD repeat domain 93 (Wdr93)			Zfp658	2.56238	0.0448333	TPM	Exon	Age	-0.164879	0.136342	Mus musculus zinc finger protein 658 (Zfp658)
Bcat2	2.56426	0.0447083	LPKM-AP	Exon	Age	0.285401	0.0089142	Mus musculus branched chain aminotransferase 2			Arl14ep	3.31017	0.0147158	LPKM-SSB	Exon	Age	-0.266844	0.0147446	Mus musculus ADP-ribosylation factor-like 14 effector protein (Arl14ep)			AK154966	3.9844	0.00540413	TPM	Exon	Age	0.164394	0.137515	Mus musculus NOD-derived CD11c +ve dendritic cells cDNA
Sema6c	2.5088	0.0485449	LPKM-AP	Exon	Age	0.284935	0.00903111	Mus musculus sema domain			Haus5	3.1315	0.0192072	LPKM-SSB	Exon	Age	0.26683	0.01475	Mus musculus HAUS augmin-like complex			Pop1	3.50436	0.0110199	TPM	Exon	Age	-0.164283	0.137783	Mus musculus processing of precursor 1
Fbxw9	3.82934	0.00679948	LPKM-AP	Exon	Age	0.284769	0.00907312	Mus musculus F-box and WD-40 domain protein 9 (Fbxw9)			Tmem74b	2.95748	0.0248976	LPKM-SSB	Exon	Age	-0.266483	0.014885	Mus musculus transmembrane protein 74B (Tmem74b)			Fanci	2.59453	0.0427419	TPM	Exon	Age	0.163257	0.140294	Mus musculus Fanconi anemia
Wdr1	3.09459	0.0202941	LPKM-AP	Exon	Age	0.284675	0.00909696	Mus musculus WD repeat domain 1 (Wdr1)			Tjp3	3.7684	0.00744292	LPKM-SSB	Exon	Age	0.266203	0.0149947	Mus musculus tight junction protein 3 (Tjp3)			Cd47	2.72501	0.0352027	TPM	Exon	Age	0.160673	0.146768	Mus musculus CD47 antigen (Rh-related antigen
Capn13	3.31065	0.0147054	LPKM-AP	Exon	Age	0.284469	0.00914935	Mus musculus calpain 13 (Capn13)			Slfn10-ps	2.76186	0.0333235	LPKM-SSB	Exon	Age	-0.265704	0.0151915	Mus musculus schlafen 10			Hsf2	2.76736	0.0330517	TPM	Exon	Age	-0.159383	0.150081	Mus musculus heat shock factor 2 (Hsf2)
Fto	2.82257	0.0304424	LPKM-AP	Exon	Age	-0.280751	0.0101432	Mus musculus fat mass and obesity associated (Fto)			Evc2	2.64508	0.0396482	LPKM-SSB	Exon	Age	-0.265309	0.0153492	Mus musculus Ellis van Creveld syndrome 2 (Evc2)			Banp	8.66041	7.74765e-06	TPM	Exon	Age	-0.158688	0.151891	Mus musculus BTG3 associated nuclear protein (Banp)
Rbm20	2.98269	0.0239791	LPKM-AP	Exon	Age	0.279293	0.0105583	Mus musculus RNA binding motif protein 20 (Rbm20)			Grap2	2.66943	0.0382377	LPKM-SSB	Exon	Age	0.265008	0.0154701	Mus musculus GRB2-related adaptor protein 2 (Grap2)			Gm17296	4.00205	0.00526479	TPM	Exon	Age	-0.158618	0.152074	Mus musculus predicted gene
Ntn1	2.75692	0.0335697	LPKM-AP	Exon	Age	0.278404	0.0108182	Mus musculus netrin 1 (Ntn1)			Bmpr2	2.83242	0.0299988	LPKM-SSB	Exon	Age	-0.264535	0.0156618	Mus musculus bone morphogenetic protein receptor			Slc7a11	5.92817	0.000322142	TPM	Exon	Age	0.158142	0.153322	Mus musculus solute carrier family 7 (cationic amino acid transporter
Syk	2.6447	0.0396704	LPKM-AP	Exon	Age	0.277734	0.011018	Mus musculus spleen tyrosine kinase (Syk)			Ap1g2	3.98495	0.00539967	LPKM-SSB	Exon	Age	0.26336	0.0161475	Mus musculus adaptor protein complex AP-1			Mid1	2.48737	0.0501122	TPM	Exon	Age	-0.157165	0.15591	Mus musculus clone MEX2B-8 Mid1 mRNA
Mapk12	3.09392	0.0203144	LPKM-AP	Exon	Age	0.277637	0.011047	Mus musculus mitogen-activated protein kinase 12 (Mapk12)			Fhdc1	3.04688	0.0217904	LPKM-SSB	Exon	Age	0.263097	0.0162579	Mus musculus FH2 domain containing 1 (Fhdc1)			Fpr1	3.65746	0.00877594	TPM	Exon	Age	0.157136	0.155988	Mus musculus formyl peptide receptor 1 (Fpr1)
Svep1	2.78114	0.0323802	LPKM-AP	Exon	Age	0.274897	0.0118996	Mus musculus sushi			G6pc	2.7764	0.0326096	LPKM-SSB	Exon	Age	-0.260074	0.0175744	Mus musculus glucose-6-phosphatase			Chfr	2.84309	0.0295256	TPM	Exon	Age	0.155452	0.160526	Mus musculus checkpoint with forkhead and ring finger domains (Chfr)
Alcam	2.65185	0.0392506	LPKM-AP	Exon	Age	0.273833	0.0122458	Mus musculus activated leukocyte cell adhesion molecule (Alcam)			Stag1	2.68229	0.0375132	LPKM-SSB	Exon	Age	-0.25958	0.0177978	Mus musculus stromal antigen 1 (Stag1)			AK081140	2.56834	0.0444376	TPM	Exon	Age	-0.153939	0.164688	Mus musculus 10 days neonate cerebellum cDNA
Ncstn	3.84848	0.0066093	LPKM-AP	Exon	Age	0.273609	0.0123198	Mus musculus nicastrin (Ncstn)			Ahcyl1	3.30293	0.0148756	LPKM-SSB	Exon	Age	0.259366	0.0178956	Mus musculus S-adenosylhomocysteine hydrolase-like 1 (Ahcyl1)			9330159M07Rik	4.63269	0.00208192	TPM	Exon	Age	0.152228	0.169488	Mus musculus RIKEN cDNA 9330159M07 gene (9330159M07Rik)
Adam7	3.394	0.0129881	LPKM-AP	Exon	Age	0.273462	0.0123686	Mus musculus a disintegrin and metallopeptidase domain 7 (Adam7)			Zfp473	2.83782	0.0297586	LPKM-SSB	Exon	Age	0.25902	0.0180544	Mus musculus zinc finger protein 473 (Zfp473)			Tmem170b	4.37125	0.00305443	TPM	Exon	Age	0.151566	0.171373	Mus musculus transmembrane protein 170B (Tmem170b)
B3gnt8	3.76678	0.00746078	LPKM-AP	Exon	Age	0.273444	0.0123746	Mus musculus UDP-GlcNAc:betaGal beta-1			Nip7	2.96519	0.0246128	LPKM-SSB	Exon	Age	-0.257376	0.0188258	Mus musculus NIP7			Rab40c	3.04401	0.0218838	TPM	Exon	Age	-0.150958	0.173116	Mus musculus Rab40C
Sertad2	2.9935	0.0235958	LPKM-AP	Exon	Age	0.27316	0.0124693	Mus musculus SERTA domain containing 2 (Sertad2)			Irx3	3.26065	0.0158431	LPKM-SSB	Exon	Age	-0.257178	0.0189205	Mus musculus Iroquois related homeobox 3 (Irx3)			C2cd3	3.39983	0.0128758	TPM	Exon	Age	-0.150584	0.174197	Mus musculus C2 calcium-dependent domain containing 3 (C2cd3)
C3	2.5587	0.0450786	LPKM-AP	Exon	Age	0.272979	0.0125298	Mus musculus complement component 3 (C3)			Slc24a2	2.70485	0.0362751	LPKM-SSB	Exon	Age	0.255587	0.019697	Mus musculus solute carrier family 24 (sodium/potassium/calcium exchanger)			Arf2	3.06916	0.0210785	TPM	Exon	Age	0.150293	0.175041	Mus musculus ADP-ribosylation factor 2 (Arf2)
Pes1	3.13252	0.0191781	LPKM-AP	Exon	Age	0.272968	0.0125336	Mus musculus pescadillo ribosomal biogenesis factor 1 (Pes1)			AK081879	3.86751	0.00642538	LPKM-SSB	Exon	Age	-0.25538	0.0197998	Mus musculus 16 days embryo head cDNA			Kdm3a	3.2318	0.0165393	TPM	Exon	Age	-0.149575	0.177133	Mus musculus lysine (K)-specific demethylase 3A (Kdm3a)
Pip4k2a	2.73149	0.0348649	LPKM-AP	Exon	Age	0.272803	0.0125893	Mus musculus phosphatidylinositol-5-phosphate 4-kinase			Serp1	2.93422	0.0257761	LPKM-SSB	Exon	Age	-0.252209	0.0214366	Mus musculus stress-associated endoplasmic reticulum protein 1 (Serp1)			Gmeb1	2.76366	0.0332344	TPM	Exon	Age	0.149273	0.178021	Mus musculus glucocorticoid modulatory element binding protein 1 (Gmeb1)
Eif2ak1	2.69446	0.0368403	LPKM-AP	Exon	Age	0.272482	0.012698	Mus musculus eukaryotic translation initiation factor 2 alpha kinase 1 (Eif2ak1)			Rab35	3.86702	0.0064301	LPKM-SSB	Exon	Age	0.251925	0.0215888	Mus musculus RAB35			Whsc1	2.69306	0.0369172	TPM	Exon	Age	-0.147623	0.182919	Mus musculus Wolf-Hirschhorn syndrome candidate 1 (human) (Whsc1)
Sorbs3	4.75058	0.00175266	LPKM-AP	Exon	Age	0.272213	0.0127895	Mus musculus sorbin and SH3 domain containing 3 (Sorbs3)			Tor1b	2.99276	0.0236217	LPKM-SSB	Exon	Age	-0.25179	0.0216611	Mus musculus torsin family 1			Mga	3.47105	0.0115801	TPM	Exon	Age	-0.146875	0.18517	Mus musculus MAX gene associated (Mga)
Ubn2	2.53395	0.0467663	LPKM-AP	Exon	Age	0.272026	0.0128536	Mus musculus ubinuclein 2 (Ubn2)			Dcbld2	2.80362	0.0313139	LPKM-SSB	Exon	Age	-0.251413	0.0218648	Mus musculus discoidin			Xpo4	3.91383	0.00599927	TPM	Exon	Age	-0.146535	0.186201	Mus musculus exportin 4 (Xpo4)
Nipal2	2.52362	0.0474889	LPKM-AP	Exon	Age	0.271832	0.0129206	Mus musculus NIPA-like domain containing 2 (Nipal2)			Zrsr1	3.17576	0.0179806	LPKM-SSB	Exon	Age	-0.251049	0.0220633	Mus musculus zinc finger (CCCH type)			Mtmr6	2.54253	0.0461743	TPM	Exon	Age	0.142765	0.197908	Mus musculus myotubularin related protein 6 (Mtmr6)
Sox9	3.89771	0.00614419	LPKM-AP	Exon	Age	0.270965	0.0132228	Mus musculus Sox9 isoform 6 (Sox9) mRNA			Mrpl19	2.77667	0.0325964	LPKM-SSB	Exon	Age	0.248947	0.0232392	Mus musculus mitochondrial ribosomal protein L19 (Mrpl19)			Zbtb33	3.3859	0.0131457	TPM	Exon	Age	0.142514	0.198707	Mus musculus zinc finger and BTB domain containing 33 (Zbtb33)
Pld2	3.05114	0.0216523	LPKM-AP	Exon	Age	0.270884	0.0132515	Mus musculus phospholipase D2 (Pld2)			Ccdc89	2.79944	0.0315097	LPKM-SSB	Exon	Age	-0.248889	0.0232727	Mus musculus coiled-coil domain containing 89 (Ccdc89)			Arg2	2.76794	0.0330231	TPM	Exon	Age	0.141967	0.200453	Mus musculus arginase type II (Arg2)
Pde8b	3.11909	0.019566	LPKM-AP	Exon	Age	0.270446	0.0134067	Mus musculus phosphodiesterase 8B (Pde8b)			Noxa1	3.56499	0.0100693	LPKM-SSB	Exon	Age	0.248727	0.0233657	Mus musculus NADPH oxidase activator 1 (Noxa1)			Gnat2	3.06215	0.0212998	TPM	Exon	Age	0.141658	0.201444	Mus musculus guanine nucleotide binding protein
Rps15a	2.53479	0.0467077	LPKM-AP	Exon	Age	0.270095	0.0135324	Mus musculus ribosomal protein S15A (Rps15a)			Pard6b	2.67828	0.037738	LPKM-SSB	Exon	Age	-0.246662	0.0245777	Mus musculus par-6 family cell polarity regulator beta (Pard6b)			Rlf	3.56991	0.00999588	TPM	Exon	Age	0.141033	0.203462	Mus musculus rearranged L-myc fusion sequence (Rlf)
Pigg	2.69334	0.0369018	LPKM-AP	Exon	Age	-0.268821	0.0139967	Mus musculus phosphatidylinositol glycan anchor biosynthesis			P2rx5	2.61258	0.0416108	LPKM-SSB	Exon	Age	-0.246649	0.0245855	Mus musculus purinergic receptor P2X			Cap1	3.07865	0.0207823	TPM	Exon	Age	0.140803	0.204206	Mus musculus CAP
E030024N20Rik	3.08337	0.0206365	LPKM-AP	Exon	Age	-0.268078	0.0142738	Mus musculus RIKEN cDNA E030024N20 gene (E030024N20Rik)			Tgfa	4.31972	0.00329488	LPKM-SSB	Exon	Age	0.245984	0.0249875	Mus musculus transforming growth factor alpha (Tgfa)			Dusp16	3.96288	0.00557896	TPM	Exon	Age	0.140225	0.20609	Mus musculus dual specificity phosphatase 16 (Dusp16)
3425401B19Rik	2.80103	0.031435	LPKM-AP	Exon	Age	0.267614	0.0144495	Mus musculus RIKEN cDNA 3425401B19 gene (3425401B19Rik)			Btnl5-ps	2.7974	0.0316055	LPKM-SSB	Exon	Age	0.243036	0.0268363	Mus musculus butyrophilin-like 5			Ankfy1	2.83758	0.0297694	TPM	Exon	Age	0.140134	0.206388	Mus musculus ankyrin repeat and FYVE domain containing 1 (Ankfy1)
B4galnt3	2.89788	0.0272107	LPKM-AP	Exon	Age	0.267457	0.014509	Mus musculus beta-1			Shisa2	2.91473	0.026536	LPKM-SSB	Exon	Age	0.242985	0.0268691	Mus musculus shisa family member 2 (Shisa2)			Tmx3	2.67053	0.0381755	TPM	Exon	Age	0.139294	0.209146	Mus musculus thioredoxin-related transmembrane protein 3 (Tmx3)
Alox8	3.75975	0.00753903	LPKM-AP	Exon	Age	0.267287	0.014574	Mus musculus arachidonate 8-lipoxygenase (Alox8)			Sppl2a	2.65397	0.0391271	LPKM-SSB	Exon	Age	-0.242185	0.027391	Mus musculus signal peptide peptidase like 2A (Sppl2a)			Casd1	2.76391	0.0332217	TPM	Exon	Age	0.138536	0.21166	Mus musculus CAS1 domain containing 1 (Casd1)
Fmo4	3.12837	0.019297	LPKM-AP	Exon	Age	0.2671	0.0146461	Mus musculus flavin containing monooxygenase 4 (Fmo4)			Mroh2a	3.57492	0.00992165	LPKM-SSB	Exon	Age	0.241877	0.0275939	Mus musculus maestro heat-like repeat family member 2A (Mroh2a)			Reps1	3.43843	0.0121563	TPM	Exon	Age	0.137994	0.213469	Mus musculus RalBP1 associated Eps domain containing protein (Reps1)
Rlbp1	4.27838	0.00350159	LPKM-AP	Exon	Age	-0.265612	0.0152282	Mus musculus retinaldehyde binding protein 1 (Rlbp1)			Gm10390	2.65231	0.0392243	LPKM-SSB	Exon	Age	0.241743	0.0276832	Mus musculus predicted gene 10390 (Gm10390)			AK204212	3.75617	0.00757919	TPM	Exon	Age	0.137329	0.215707	Mus musculus cDNA
Dixdc1	3.29691	0.0150096	LPKM-AP	Exon	Age	-0.264849	0.0155345	Mus musculus DIX domain containing 1 (Dixdc1)			Slit2	2.9513	0.025128	LPKM-SSB	Exon	Age	0.241321	0.0279641	Mus musculus slit homolog 2 (Drosophila) (Slit2)			AK135896	2.4302	0.0545441	TPM	Exon	Age	0.137276	0.215884	Mus musculus in vitro fertilized eggs cDNA
Scg2	2.69437	0.0368449	LPKM-AP	Exon	Age	0.264791	0.0155577	Mus musculus secretogranin II (Scg2)			F11r	2.93217	0.0258549	LPKM-SSB	Exon	Age	0.241241	0.0280175	Mus musculus F11 receptor (F11r)			AK158015	2.50818	0.0485892	TPM	Exon	Age	-0.137197	0.216151	Mus musculus adult inner ear cDNA
Dnajb5	2.87736	0.0280557	LPKM-AP	Exon	Age	0.264781	0.0155619	Mus musculus DnaJ heat shock protein family (Hsp40) member B5 (Dnajb5)			Tmem161a	2.71857	0.0355415	LPKM-SSB	Exon	Age	-0.240358	0.0286152	Mus musculus transmembrane protein 161A (Tmem161a)			Man1b1	2.50073	0.0491293	TPM	Exon	Age	0.136616	0.21812	Mus musculus mannosidase
Rffl	2.85875	0.0288447	LPKM-AP	Exon	Age	0.264668	0.0156078	Mus musculus ring finger and FYVE like domain containing protein (Rffl)			Lman1l	3.06962	0.021064	LPKM-SSB	Exon	Age	0.240297	0.0286564	Mus musculus lectin			Spata13	4.25841	0.00360607	TPM	Exon	Age	0.135646	0.221438	Mus musculus spermatogenesis associated 13 (Spata13)
Tcerg1	3.04248	0.0219339	LPKM-AP	Exon	Age	0.261923	0.0167584	Mus musculus transcription elongation regulator 1 (CA150) (Tcerg1)			Ccdc78	3.2493	0.0161133	LPKM-SSB	Exon	Age	0.23999	0.028867	Mus musculus coiled-coil domain containing 78 (Ccdc78)			Hdc	2.69283	0.0369296	TPM	Exon	Age	0.135559	0.221736	Mus musculus histidine decarboxylase (Hdc)
Rap1gds1	3.59314	0.00965651	LPKM-AP	Exon	Age	0.260723	0.0172843	Mus musculus RAP1			Immt	2.88323	0.0278115	LPKM-SSB	Exon	Age	-0.237943	0.0303036	Mus musculus inner membrane protein			Nsd1	2.99769	0.0234487	TPM	Exon	Age	0.135346	0.222472	Mus musculus nuclear receptor-binding SET-domain protein 1 (Nsd1)
C2cd2l	2.63146	0.0404594	LPKM-AP	Exon	Age	-0.260721	0.0172849	Mus musculus C2 calcium-dependent domain containing 2-like (C2cd2l)			AK168778	3.0618	0.0213109	LPKM-SSB	Exon	Age	0.236286	0.0315097	Mus musculus 17 days embryo heart cDNA			Ubxn8	2.86795	0.028452	TPM	Exon	Age	-0.134954	0.223825	Mus musculus UBX domain protein 8 (Ubxn8)
Irx4	5.1611	0.000965728	LPKM-AP	Exon	Age	0.260694	0.017297	Mus musculus Iroquois related homeobox 4 (Drosophila) (Irx4)			Fam169a	2.92763	0.0260306	LPKM-SSB	Exon	Age	-0.232181	0.0346742	Mus musculus family with sequence similarity 169			AK172713	3.57321	0.00994699	TPM	Exon	Age	0.134168	0.226559	Mus musculus activated spleen cDNA
Ubtf	2.75091	0.0338712	LPKM-AP	Exon	Age	0.259913	0.0176467	Mus musculus upstream binding transcription factor			Zfp275	2.97632	0.0242081	LPKM-SSB	Exon	Age	0.23208	0.0347549	Mus musculus zinc finger protein 275 (Zfp275)			Ap4e1	3.12399	0.0194236	TPM	Exon	Age	0.134105	0.226779	Mus musculus adaptor-related protein complex AP-4
Ss18	5.09536	0.00106204	LPKM-AP	Exon	Age	0.259276	0.0179368	Mus musculus synovial sarcoma translocation			Olfm4	2.98119	0.0240328	LPKM-SSB	Exon	Age	0.230269	0.0362365	Mus musculus olfactomedin 4 (Olfm4)			AK180712	3.38659	0.0131321	TPM	Exon	Age	0.133325	0.229517	Mus musculus cDNA
Spock1	4.89798	0.0014141	LPKM-AP	Exon	Age	0.258063	0.0185	Mus musculus sparc/osteonectin			Zim3	2.78588	0.0321527	LPKM-SSB	Exon	Age	0.230021	0.0364427	Mus musculus zinc finger			Vps13a	3.74741	0.00767835	TPM	Exon	Age	-0.133059	0.230457	Mus musculus vacuolar protein sorting 13A (yeast) (Vps13a)
Vwa7	2.87592	0.0281161	LPKM-AP	Exon	Age	0.257113	0.0189513	Mus musculus von Willebrand factor A domain containing 7 (Vwa7)			Kctd21	9.37647	3.05982e-06	LPKM-SSB	Exon	Age	-0.228707	0.0375559	Mus musculus potassium channel tetramerisation domain containing 21 (Kctd21)			LOC106740	2.42256	0.0551649	TPM	Exon	Age	0.130268	0.24047	Mus musculus uncharacterized LOC106740 (LOC106740)
Nuak1	2.52051	0.0477082	LPKM-AP	Exon	Age	0.256402	0.019296	Mus musculus NUAK family			As3mt	3.22548	0.0166958	LPKM-SSB	Exon	Age	-0.228604	0.0376441	Mus musculus arsenic (+3 oxidation state) methyltransferase (As3mt)			Ufsp1	3.50913	0.0109419	TPM	Exon	Age	-0.129629	0.242807	Mus musculus UFM1-specific peptidase 1 (Ufsp1)
Csde1	2.84216	0.0295668	LPKM-AP	Exon	Age	0.254915	0.0200328	Mus musculus cold shock domain containing E1			Aurka	3.47317	0.0115436	LPKM-SSB	Exon	Age	0.227683	0.038442	Mus musculus aurora kinase A (Aurka)			Derl1	2.8561	0.0289588	TPM	Exon	Age	0.12786	0.249349	Mus musculus Der1-like domain family
B630005N14Rik	2.7276	0.0350674	LPKM-AP	Exon	Age	0.254685	0.0201493	Mus musculus RIKEN cDNA B630005N14 gene (B630005N14Rik)			Arf6	2.85721	0.0289112	LPKM-SSB	Exon	Age	-0.227322	0.0387588	Mus musculus ADP-ribosylation factor 6 (Arf6)			Tbc1d15	2.60911	0.041826	TPM	Exon	Age	0.127385	0.251129	Mus musculus TBC1 domain family
Arf6	2.85902	0.0288333	LPKM-AP	Exon	Age	0.254642	0.0201708	Mus musculus ADP-ribosylation factor 6 (Arf6)			Rasef	3.68246	0.00845594	LPKM-SSB	Exon	Age	-0.227318	0.0387628	Mus musculus RAS and EF hand domain containing (Rasef)			Elp5	2.57824	0.043789	TPM	Exon	Age	0.12424	0.263117	Mus musculus elongator acetyltransferase complex subunit 5 (Elp5)
Zfp697	3.61694	0.00932068	LPKM-AP	Exon	Age	-0.252905	0.0210677	Mus musculus zinc finger protein 697 (Zfp697)			Isoc1	2.87883	0.0279944	LPKM-SSB	Exon	Age	-0.227212	0.0388559	Mus musculus isochorismatase domain containing 1 (Isoc1)			Sgms2	3.58812	0.00972884	TPM	Exon	Age	0.123841	0.264666	Mus musculus sphingomyelin synthase 2 (Sgms2)
Ptpra	3.72395	0.0079506	LPKM-AP	Exon	Age	0.25227	0.0214039	Mus musculus protein tyrosine phosphatase			Fam83h	2.69855	0.0366168	LPKM-SSB	Exon	Age	0.227132	0.038927	Mus musculus family with sequence similarity 83			Ndel1	4.23693	0.00372201	TPM	Exon	Age	0.122821	0.268651	Mus musculus nudE neurodevelopment protein 1 like 1 (Ndel1)
Acp1	2.78901	0.0320028	LPKM-AP	Exon	Age	0.251555	0.0217878	Mus musculus acid phosphatase 1			Tespa1	2.80616	0.0311959	LPKM-SSB	Exon	Age	0.224839	0.0409967	Mus musculus thymocyte expressed			Zfp748	2.45644	0.0524638	TPM	Exon	Age	0.121919	0.272207	Mus musculus zinc finger protein 748 (Zfp748)
Ggcx	2.87066	0.0283372	LPKM-AP	Exon	Age	0.250071	0.0226042	Mus musculus gamma-glutamyl carboxylase (Ggcx)			Zfp608	2.67156	0.0381167	LPKM-SSB	Exon	Age	-0.221151	0.0445184	Mus musculus zinc finger protein 608 (Zfp608)			Gm10791	2.84605	0.0293958	TPM	Exon	Age	0.121352	0.274463	Mus musculus predicted gene 10791 (Gm10791)
Kif1b	2.67882	0.0377076	LPKM-AP	Exon	Age	-0.249903	0.0226981	Mus musculus kinesin family member 1B (Kif1b)			Synpo	3.34172	0.0140401	LPKM-SSB	Exon	Age	-0.219445	0.0462299	Mus musculus synaptopodin (Synpo)			Ubfd1	2.50042	0.0491518	TPM	Exon	Age	-0.121321	0.274586	Mus musculus ubiquitin family domain containing 1 (Ubfd1)
Fastkd1	2.91441	0.0265487	LPKM-AP	Exon	Age	0.249668	0.0228299	Mus musculus FAST kinase domains 1 (Fastkd1)			Srebf1	6.08058	0.000259678	LPKM-SSB	Exon	Age	0.217727	0.0480081	Mus musculus sterol regulatory element binding transcription factor 1 (Srebf1)			Kctd11	3.3338	0.0142068	TPM	Exon	Age	0.120673	0.277174	Mus musculus potassium channel tetramerisation domain containing 11 (Kctd11)
Bms1	2.73567	0.0346483	LPKM-AP	Exon	Age	0.249274	0.0230529	Mus musculus BMS1			BC046251	3.36872	0.0134864	LPKM-SSB	Exon	Age	0.217272	0.0484883	Mus musculus cDNA sequence BC046251 (BC046251)			AI839979	4.17302	0.00408979	TPM	Exon	Age	0.12054	0.27771	Mus musculus expressed sequence AI839979 (AI839979)
Bag6	2.85265	0.0291084	LPKM-AP	Exon	Age	0.248214	0.0236621	Mus musculus BCL2-associated athanogene 6 (Bag6)			C530005A16Rik	3.49592	0.0111593	LPKM-SSB	Exon	Age	0.216966	0.0488136	Mus musculus RIKEN cDNA C530005A16 gene (C530005A16Rik)			AK135302	3.55976	0.0101479	TPM	Exon	Age	0.119868	0.280416	Mus musculus 12 days embryo male wolffian duct includes surrounding region cDNA
Ank	2.91516	0.0265188	LPKM-AP	Exon	Age	0.247837	0.0238815	Mus musculus progressive ankylosis (Ank)			Usp24	3.56267	0.0101042	LPKM-SSB	Exon	Age	-0.216766	0.0490278	Mus musculus ubiquitin specific peptidase 24 (Usp24)			Sos2	2.84917	0.0292597	TPM	Exon	Age	0.119551	0.281698	Mus musculus son of sevenless homolog 2 (Drosophila) (Sos2)
Cndp1	2.79885	0.0315375	LPKM-AP	Exon	Age	0.247661	0.0239848	Mus musculus carnosine dipeptidase 1 (metallopeptidase M20 family) (Cndp1)			Slc4a4	2.63504	0.0402447	LPKM-SSB	Exon	Age	0.216176	0.049662	Mus musculus solute carrier family 4 (anion exchanger)			Leng9	2.46293	0.0519621	TPM	Exon	Age	-0.119121	0.283445	Mus musculus leukocyte receptor cluster (LRC) member 9 (Leng9)
Abl2	3.19414	0.0174946	LPKM-AP	Exon	Age	0.247638	0.0239986	Mus musculus v-abl Abelson murine leukemia viral oncogene 2 (arg			Fbxl7	2.80837	0.031093	LPKM-SSB	Exon	Age	-0.215674	0.050207	Mus musculus F-box and leucine-rich repeat protein 7 (Fbxl7)			Ahctf1	2.52491	0.0473975	TPM	Exon	Age	-0.117482	0.290171	Mus musculus AT hook containing transcription factor 1 (Ahctf1)
Lnpep	3.51004	0.0109272	LPKM-AP	Exon	Age	0.243757	0.0263739	Mus musculus leucyl/cystinyl aminopeptidase (Lnpep)			Foxd2os	4.59391	0.00220345	LPKM-SSB	Exon	Age	0.215323	0.0505906	Mus musculus forkhead box D2			Tcf7	3.12872	0.0192871	TPM	Exon	Age	-0.116593	0.293861	Mus musculus transcription factor 7
Wdr20	2.89469	0.0273402	LPKM-AP	Exon	Age	0.24246	0.027211	Mus musculus WD repeat domain 20 (Wdr20)			Lrwd1	3.96666	0.00554782	LPKM-SSB	Exon	Age	0.213484	0.0526431	Mus musculus leucine-rich repeats and WD repeat domain containing 1 (Lrwd1)			Iqcb1	2.77071	0.0328872	TPM	Exon	Age	-0.115289	0.299331	Mus musculus IQ calmodulin-binding motif containing 1 (Iqcb1)
Kcnj2	3.85757	0.00652084	LPKM-AP	Exon	Age	0.241711	0.0277043	Mus musculus potassium inwardly-rectifying channel			Cenpb	4.4816	0.00259753	LPKM-SSB	Exon	Age	0.213262	0.0528956	Mus musculus centromere protein B (Cenpb)			Fscn2	2.92315	0.0262051	TPM	Exon	Age	0.115079	0.300217	Mus musculus fascin actin-bundling protein 2 (Fscn2)
Rab11fip4	3.69641	0.00828253	LPKM-AP	Exon	Age	0.241366	0.0279338	Mus musculus RAB11 family interacting protein 4 (class II) (Rab11fip4)			AK142573	3.5952	0.00962693	LPKM-SSB	Exon	Age	0.213247	0.0529117	Mus musculus 0 day neonate kidney cDNA			DQ715729	3.20468	0.0172217	TPM	Exon	Age	-0.115054	0.300324	Mus musculus piRNA piR-131051
Mier1	2.97445	0.0242754	LPKM-AP	Exon	Age	0.239543	0.0291759	Mus musculus MEIR1 treanscription regulator (Mier1)			D730005E14Rik	2.97201	0.0243638	LPKM-SSB	Exon	Age	0.213035	0.0531542	Mus musculus RIKEN cDNA D730005E14 gene (D730005E14Rik)			Tet2	3.38933	0.0130786	TPM	Exon	Age	0.114757	0.301582	Mus musculus tet methylcytosine dioxygenase 2 (Tet2)
Oca2	2.99049	0.0237017	LPKM-AP	Exon	Age	0.237799	0.030407	Mus musculus oculocutaneous albinism II (Oca2)			Fam219b	3.18037	0.0178575	LPKM-SSB	Exon	Age	0.212917	0.0532889	Mus musculus family with sequence similarity 219			Jak1	3.18335	0.0177783	TPM	Exon	Age	0.11465	0.302037	Mus musculus Janus kinase 1 (Jak1)
Mmgt2	2.97128	0.0243904	LPKM-AP	Exon	Age	-0.237212	0.0308307	Mus musculus membrane magnesium transporter 2 (Mmgt2)			Asap2	3.79723	0.00713115	LPKM-SSB	Exon	Age	-0.212882	0.0533294	Mus musculus ArfGAP with SH3 domain			E230013L22Rik	2.51097	0.0483884	TPM	Exon	Age	0.114449	0.302889	Mus musculus RIKEN cDNA E230013L22 gene (E230013L22Rik)
Ccdc97	3.11317	0.0197394	LPKM-AP	Exon	Age	0.236734	0.0311801	Mus musculus coiled-coil domain containing 97 (Ccdc97)			Hoxb4	2.66292	0.0386101	LPKM-SSB	Exon	Age	0.2118	0.0545814	Mus musculus homeobox B4 (Hoxb4)			Ero1l	3.40265	0.0128217	TPM	Exon	Age	0.113526	0.306833	Mus musculus ERO1-like (S. cerevisiae) (Ero1l)
Irf4	2.7077	0.0361215	LPKM-AP	Exon	Age	0.23481	0.0326185	Mus musculus interferon regulatory factor 4 (Irf4)			Paqr7	2.83429	0.0299157	LPKM-SSB	Exon	Age	0.211223	0.0552592	Mus musculus progestin and adipoQ receptor family member VII (Paqr7)			Hvcn1	3.28057	0.0153796	TPM	Exon	Age	0.113031	0.308961	Mus musculus hydrogen voltage-gated channel 1 (Hvcn1)
Akap12	3.58847	0.00972377	LPKM-AP	Exon	Age	0.2342	0.0330857	Mus musculus A kinase (PRKA) anchor protein (gravin) 12 (Akap12)			Nosip	3.19768	0.0174024	LPKM-SSB	Exon	Age	0.208801	0.0581784	Mus musculus nitric oxide synthase interacting protein (Nosip)			AK030136	2.90387	0.026969	TPM	Exon	Age	-0.112418	0.311608	Mus musculus adult male testis cDNA
Akap2	3.47457	0.0115196	LPKM-AP	Exon	Age	0.234117	0.0331498	Mus musculus A kinase (PRKA) anchor protein 2 (Akap2)			Tmem39a	3.83157	0.00677706	LPKM-SSB	Exon	Age	0.206949	0.0604943	Mus musculus transmembrane protein 39a (Tmem39a)			Spice1	2.84098	0.0296186	TPM	Exon	Age	0.112283	0.31219	Mus musculus spindle and centriole associated protein 1 (Spice1)
Arhgdia	2.69167	0.0369936	LPKM-AP	Exon	Age	-0.233444	0.0336732	Mus musculus Rho GDP dissociation inhibitor (GDI) alpha (Arhgdia)			Cpeb2	2.85516	0.0289993	LPKM-SSB	Exon	Age	-0.206628	0.0609028	Mus musculus cytoplasmic polyadenylation element binding protein 2 (Cpeb2)			Urb2	2.82298	0.0304239	TPM	Exon	Age	0.111283	0.316548	Mus musculus URB2 ribosome biogenesis 2 homolog (S. cerevisiae) (Urb2)
Msh5	5.792	0.000390848	LPKM-AP	Exon	Age	0.233363	0.0337365	Mus musculus mutS homolog 5 (Msh5)			Slc38a2	2.83376	0.0299392	LPKM-SSB	Exon	Age	-0.205825	0.0619349	Mus musculus solute carrier family 38			Gpr18	2.94215	0.0254732	TPM	Exon	Age	-0.110646	0.319344	Mus musculus G protein-coupled receptor 18 (Gpr18)
Ppp2r3c	4.15149	0.00422175	LPKM-AP	Exon	Age	0.233209	0.0338573	Mus musculus protein phosphatase 2			Pi4k2b	2.7248	0.0352139	LPKM-SSB	Exon	Age	0.20517	0.0627879	Mus musculus phosphatidylinositol 4-kinase type 2 beta (Pi4k2b)			Dgkd	3.70181	0.00821627	TPM	Exon	Age	-0.110447	0.320221	Mus musculus diacylglycerol kinase
Naip2	3.75287	0.00761644	LPKM-AP	Exon	Age	0.233117	0.0339303	Mus musculus NLR family			Fgf15	2.71814	0.0355643	LPKM-SSB	Exon	Age	-0.203828	0.0645659	Mus musculus fibroblast growth factor 15 (Fgf15)			Ddx17	2.44662	0.0532334	TPM	Exon	Age	-0.110017	0.322118	Mus musculus DEAD (Asp-Glu-Ala-Asp) box polypeptide 17 (Ddx17)
BC030336	3.5839	0.0097901	LPKM-AP	Exon	Age	0.232626	0.0343182	Mus musculus cDNA sequence BC030336 (BC030336)			Bbof1	3.74094	0.00775248	LPKM-SSB	Exon	Age	0.203396	0.065146	Mus musculus basal body orientation factor 1 (Bbof1)			Ddx6	5.97914	0.000299707	TPM	Exon	Age	0.10988	0.322727	Mus musculus DEAD (Asp-Glu-Ala-Asp) box polypeptide 6 (Ddx6)
Asb10	3.5154	0.0108403	LPKM-AP	Exon	Age	-0.232185	0.0346707	Mus musculus ankyrin repeat and SOCS box-containing 10 (Asb10)			Fuca1	3.46834	0.0116269	LPKM-SSB	Exon	Age	0.200304	0.0694275	Mus musculus fucosidase			Prdm15	3.62704	0.00918181	TPM	Exon	Age	-0.109784	0.32315	Mus musculus PR domain containing 15 (Prdm15)
Lrrc8d	3.36769	0.0135071	LPKM-AP	Exon	Age	0.230062	0.0364085	Mus musculus leucine rich repeat containing 8D (Lrrc8d)			Prps1l3	4.24367	0.00368524	LPKM-SSB	Exon	Age	-0.197392	0.073663	Mus musculus phosphoribosyl pyrophosphate synthetase 1-like 3 (Prps1l3)			AK171159	3.20501	0.0172132	TPM	Exon	Age	0.109636	0.32381	Mus musculus NOD-derived CD11c +ve dendritic cells cDNA
Ror1	2.55071	0.045617	LPKM-AP	Exon	Age	0.229928	0.0365213	Mus musculus receptor tyrosine kinase-like orphan receptor 1 (Ror1)			Rapgef3	2.78606	0.0321438	LPKM-SSB	Exon	Age	0.197105	0.0740921	Mus musculus Rap guanine nucleotide exchange factor (GEF) 3 (Rapgef3)			Ankzf1	2.53652	0.046588	TPM	Exon	Age	0.10841	0.329283	Mus musculus ankyrin repeat and zinc finger domain containing 1 (Ankzf1)
Nr5a1	2.80545	0.0312288	LPKM-AP	Exon	Age	0.229915	0.0365322	Mus musculus nuclear receptor subfamily 5			Sap18	2.77768	0.0325477	LPKM-SSB	Exon	Age	-0.196993	0.0742598	Mus musculus Sin3-associated polypeptide 18 (Sap18)			2610020C07Rik	2.54059	0.0463074	TPM	Exon	Age	-0.108383	0.329404	Mus musculus RIKEN cDNA 2610020C07 gene (2610020C07Rik)
Fam193b	3.1872	0.0176765	LPKM-AP	Exon	Age	0.229896	0.0365476	Mus musculus family with sequence similarity 193			Map10	5.01611	0.00119123	LPKM-SSB	Exon	Age	-0.196231	0.075409	Mus musculus microtubule-associated protein 10 (Map10)			Gm16062	3.23771	0.0163942	TPM	Exon	Age	-0.108191	0.330263	Mus musculus predicted gene 16062 (Gm16062)
Dsc1	3.2513	0.0160654	LPKM-AP	Exon	Age	0.229803	0.0366257	Mus musculus desmocollin 1 (Dsc1)			Lrrn1	3.39498	0.012969	LPKM-SSB	Exon	Age	0.196193	0.0754678	Mus musculus leucine rich repeat protein 1			Lcor	2.5463	0.0459165	TPM	Exon	Age	-0.107956	0.331325	Mus musculus ligand dependent nuclear receptor corepressor (Lcor)
Trappc9	3.29392	0.0150766	LPKM-AP	Exon	Age	0.229562	0.0368288	Mus musculus trafficking protein particle complex 9 (Trappc9)			Ptcd1	3.42486	0.0124046	LPKM-SSB	Exon	Age	0.195785	0.0760892	Mus musculus pentatricopeptide repeat domain 1 (Ptcd1)			AK076253	2.64971	0.0393761	TPM	Exon	Age	0.107557	0.333125	Mus musculus 0 day neonate skin cDNA
9430015G10Rik	2.76576	0.0331305	LPKM-AP	Exon	Age	0.229499	0.0368821	Mus musculus RIKEN cDNA 9430015G10 gene (9430015G10Rik)			Ash2l	5.6008	0.000513335	LPKM-SSB	Exon	Age	-0.195243	0.0769202	Mus musculus ash2 (absent			Gm6654	2.77764	0.0325495	TPM	Exon	Age	-0.107394	0.333863	Mus musculus predicted pseudogene 6654 (Gm6654)
Tmem185b	3.45907	0.0117885	LPKM-AP	Exon	Age	0.22886	0.0374244	Mus musculus transmembrane protein 185B (Tmem185b)			Dcx	3.11412	0.0197115	LPKM-SSB	Exon	Age	-0.195011	0.0772798	Mus musculus doublecortin (Dcx)			AK088779	3.44191	0.0120935	TPM	Exon	Age	-0.10708	0.335283	Mus musculus 2 days neonate thymus thymic cells cDNA
Tnks1bp1	3.04153	0.0219648	LPKM-AP	Exon	Age	0.22882	0.037459	Mus musculus tankyrase 1 binding protein 1 (Tnks1bp1)			Elovl1	3.12486	0.0193983	LPKM-SSB	Exon	Age	-0.192256	0.0816387	Mus musculus elongation of very long chain fatty acids (FEN1/Elo2			Arhgef18	2.48844	0.0500333	TPM	Exon	Age	-0.103842	0.350186	Mus musculus rho/rac guanine nucleotide exchange factor (GEF) 18
AK214055	2.66099	0.0387207	LPKM-AP	Exon	Age	0.228793	0.0374821	Mus musculus cDNA			Wfdc5	3.12249	0.0194672	LPKM-SSB	Exon	Age	0.192042	0.0819849	Mus musculus WAP four-disulfide core domain 5 (Wfdc5)			Swt1	2.4528	0.052748	TPM	Exon	Age	-0.102883	0.354676	Mus musculus SWT1 RNA endoribonuclease homolog (S. cerevisiae) (Swt1)
Igsf3	4.30441	0.00336994	LPKM-AP	Exon	Age	-0.226492	0.0394953	Mus musculus immunoglobulin superfamily			Erap1	2.74966	0.0339345	LPKM-SSB	Exon	Age	-0.191777	0.0824158	Mus musculus endoplasmic reticulum aminopeptidase 1 (Erap1)			Kdm8	2.59291	0.0428454	TPM	Exon	Age	0.102631	0.355864	Mus musculus lysine (K)-specific demethylase 8 (Kdm8)
Rsu1	3.24835	0.0161362	LPKM-AP	Exon	Age	0.226491	0.0394963	Mus musculus Ras suppressor protein 1 (Rsu1)			Klf10	3.44538	0.0120312	LPKM-SSB	Exon	Age	-0.191206	0.0833502	Mus musculus Kruppel-like factor 10 (Klf10)			Col17a1	2.42019	0.0553587	TPM	Exon	Age	-0.102513	0.356423	Mus musculus collagen
Acox1	3.12773	0.0193154	LPKM-AP	Exon	Age	0.225783	0.0401335	Mus musculus acyl-Coenzyme A oxidase 1			Chml	3.96773	0.00553905	LPKM-SSB	Exon	Age	0.190743	0.0841143	Mus musculus choroideremia-like (Chml)			Zfp626	2.87912	0.0279824	TPM	Exon	Age	0.102195	0.357922	Mus musculus zinc finger protein 626 (Zfp626)
Ttc38	3.08507	0.0205843	LPKM-AP	Exon	Age	0.225304	0.0405702	Mus musculus tetratricopeptide repeat domain 38 (Ttc38)			Atad2b	4.96919	0.00127513	LPKM-SSB	Exon	Age	0.190583	0.0843799	Mus musculus ATPase family			AK207524	4.03004	0.00505129	TPM	Exon	Age	0.101903	0.359307	Mus musculus cDNA
Rfwd3	3.25633	0.0159455	LPKM-AP	Exon	Age	-0.223679	0.0420788	Mus musculus ring finger and WD repeat domain 3 (Rfwd3)			Cnnm1	4.24056	0.00370215	LPKM-SSB	Exon	Age	-0.189654	0.085933	Mus musculus cyclin M1 (Cnnm1)			AK161911	2.57973	0.0436921	TPM	Exon	Age	-0.101655	0.360484	Mus musculus adult male medulla oblongata cDNA
Rapgef3	2.51172	0.0483345	LPKM-AP	Exon	Age	0.222103	0.043586	Mus musculus Rap guanine nucleotide exchange factor (GEF) 3 (Rapgef3)			Nkx2-3	3.33918	0.0140932	LPKM-SSB	Exon	Age	-0.188895	0.0872189	Mus musculus NK2 homeobox 3 (Nkx2-3)			Med18	2.43994	0.0537629	TPM	Exon	Age	0.10164	0.360555	Mus musculus mediator complex subunit 18 (Med18)
Dab1	2.71481	0.0357414	LPKM-AP	Exon	Age	0.221477	0.0441973	Mus musculus disabled 1 (Dab1)			Ptpn11	3.13887	0.0189972	LPKM-SSB	Exon	Age	0.18846	0.0879635	Mus musculus protein tyrosine phosphatase			Rsrp1	2.62802	0.0406666	TPM	Exon	Age	-0.101182	0.362734	Mus musculus arginine/serine rich protein 1 (Rsrp1)
AK054507	2.92937	0.0259631	LPKM-AP	Exon	Age	-0.221395	0.0442775	Mus musculus 2 days pregnant adult female ovary cDNA			Pter	3.77924	0.00732415	LPKM-SSB	Exon	Age	0.188394	0.0880763	Mus musculus phosphotriesterase related (Pter)			Stambp	3.30644	0.0147978	TPM	Exon	Age	0.101155	0.36286	Mus musculus STAM binding protein (Stambp)
Cacna1s	2.49552	0.0495103	LPKM-AP	Exon	Age	0.221047	0.0446209	Mus musculus calcium channel			Usp14	4.65468	0.00201608	LPKM-SSB	Exon	Age	-0.187786	0.0891252	Mus musculus ubiquitin specific peptidase 14 (Usp14)			AK192985	3.66837	0.00863479	TPM	Exon	Age	0.101078	0.36323	Mus musculus cDNA
Ubap2	3.791	0.00719742	LPKM-AP	Exon	Age	0.221015	0.0446524	Mus musculus ubiquitin-associated protein 2 (Ubap2)			Foxo3	3.68293	0.00844996	LPKM-SSB	Exon	Age	0.187549	0.089537	Mus musculus forkhead box O3 (Foxo3)			March7'	4.17395	0.00408416	TPM	Exon	Age	0.101038	0.363419	Mus musculus membrane-associated ring finger (C3HC4) 7 (March7)
Trappc8	2.63048	0.0405184	LPKM-AP	Exon	Age	0.220679	0.0449866	Mus musculus trafficking protein particle complex 8 (Trappc8)			Ttc41	2.93714	0.0256639	LPKM-SSB	Exon	Age	0.186238	0.0918414	Mus musculus tetratricopeptide repeat domain 41 (Ttc41)			Cacna2d4	2.81733	0.0306811	TPM	Exon	Age	-0.100872	0.364212	Mus musculus calcium channel
Diras2	2.60088	0.0423405	LPKM-AP	Exon	Age	0.220083	0.0455837	Mus musculus DIRAS family			Tinf2	3.27418	0.0155267	LPKM-SSB	Exon	Age	-0.185235	0.0936366	Mus musculus Terf1 (TRF1)-interacting nuclear factor 2 (Tinf2)			Zfp119b	2.52106	0.0476695	TPM	Exon	Age	-0.0995917	0.370363	Mus musculus zinc finger protein 119b (Zfp119b)
Tenm1	3.32131	0.0144736	LPKM-AP	Exon	Age	-0.219049	0.0466351	Mus musculus teneurin transmembrane protein 1 (Tenm1)			Braf	3.32372	0.0144218	LPKM-SSB	Exon	Age	-0.184908	0.094228	Mus musculus Braf transforming gene (Braf)			AK037592	2.849	0.029267	TPM	Exon	Age	-0.0992655	0.371941	Mus musculus 16 days neonate thymus cDNA
Pif1	3.47357	0.0115367	LPKM-AP	Exon	Age	0.217966	0.0477577	Mus musculus PIF1 5'-to-3' DNA helicase (Pif1)			Ncan	2.87978	0.0279549	LPKM-SSB	Exon	Age	-0.184596	0.0947935	Mus musculus neurocan (Ncan)			Pfkfb3	2.61993	0.0411587	TPM	Exon	Age	0.0991668	0.372418	Mus musculus 6-phosphofructo-2-kinase/fructose-2
Arid5a	3.61416	0.00935928	LPKM-AP	Exon	Age	0.217713	0.0480232	Mus musculus AT rich interactive domain 5A (MRF1-like) (Arid5a)			Dio3	3.42268	0.0124449	LPKM-SSB	Exon	Age	0.183106	0.0975358	Mus musculus deiodinase			Atg16l1	3.61076	0.00940683	TPM	Exon	Age	0.0988661	0.373877	Mus musculus autophagy related 16-like 1 (S. cerevisiae) (Atg16l1)
Morc2a	2.9741	0.0242881	LPKM-AP	Exon	Age	-0.217242	0.0485204	Mus musculus microrchidia 2A (Morc2a)			Tmcc2	2.81556	0.0307619	LPKM-SSB	Exon	Age	-0.18281	0.0980879	Mus musculus transmembrane and coiled-coil domains 2 (Tmcc2)			Szt2	2.60654	0.0419863	TPM	Exon	Age	0.0987545	0.374419	Mus musculus seizure threshold 2 (Szt2)
Ano1	3.05538	0.021516	LPKM-AP	Exon	Age	0.216784	0.0490077	Mus musculus anoctamin 1			Cep295	2.80728	0.031144	LPKM-SSB	Exon	Age	-0.182474	0.0987188	Mus musculus centrosomal protein 295 (Cep295)			Adam10	3.0712	0.0210143	TPM	Exon	Age	0.0986516	0.37492	Mus musculus a disintegrin and metallopeptidase domain 10 (Adam10)
Cc2d1b	3.09201	0.0203723	LPKM-AP	Exon	Age	0.216397	0.0494233	Mus musculus coiled-coil and C2 domain containing 1B (Cc2d1b)			Asap3	2.89238	0.0274345	LPKM-SSB	Exon	Age	-0.181243	0.101053	Mus musculus ArfGAP with SH3 domain			Slc35g2	3.62765	0.00917356	TPM	Exon	Age	0.0978854	0.378658	Mus musculus solute carrier family 35
Slc37a2	2.9847	0.0239075	LPKM-AP	Exon	Age	0.215818	0.0500499	Mus musculus solute carrier family 37 (glycerol-3-phosphate transporter)			Pcsk2os1	2.86509	0.0285735	LPKM-SSB	Exon	Age	-0.179425	0.10458	Mus musculus proprotein convertase subtilisin/kexin type 2			Zzef1	4.84582	0.00152558	TPM	Exon	Age	-0.0975203	0.380448	Mus musculus zinc finger
Slc35a3	2.75635	0.0335979	LPKM-AP	Exon	Age	0.215629	0.0502565	Mus musculus solute carrier family 35 (UDP-N-acetylglucosamine (UDP-GlcNAc) transporter)			Uckl1	5.13695	0.00100003	LPKM-SSB	Exon	Age	0.178037	0.107335	Mus musculus uridine-cytidine kinase 1-like 1 (Uckl1)			Luc7l	3.15793	0.0184651	TPM	Exon	Age	-0.0975111	0.380493	Mus musculus Luc7-like (Luc7l)
AK170612	2.75561	0.0336351	LPKM-AP	Exon	Age	0.214975	0.0509744	Mus musculus NOD-derived CD11c +ve dendritic cells cDNA			Polr2m	3.17254	0.018067	LPKM-SSB	Exon	Age	0.177633	0.108148	Mus musculus polymerase (RNA) II (DNA directed) polypeptide M (Polr2m)			Tubgcp3	3.7624	0.00750948	TPM	Exon	Age	0.0974833	0.380629	Mus musculus tubulin
Glis1	2.79213	0.0318546	LPKM-AP	Exon	Age	0.214162	0.0518787	Mus musculus GLIS family zinc finger 1 (Glis1)			Capn2	5.86352	0.000353078	LPKM-SSB	Exon	Age	0.17746	0.108497	Mus musculus calpain 2 (Capn2)			1600020E01Rik	5.96788	0.000304521	TPM	Exon	Age	-0.0971603	0.382217	Mus musculus RIKEN cDNA 1600020E01 gene (1600020E01Rik)
Rfwd2	2.67669	0.0378269	LPKM-AP	Exon	Age	-0.213628	0.0524802	Mus musculus ring finger and WD repeat domain 2 (Rfwd2)			Pik3c2a	2.70766	0.0361237	LPKM-SSB	Exon	Age	0.177265	0.108893	Mus musculus phosphatidylinositol 3-kinase			Dnajc1	3.19129	0.0175691	TPM	Exon	Age	-0.0969574	0.383217	Mus musculus DnaJ heat shock protein family (Hsp40) member C1 (Dnajc1)
Cep250	2.62112	0.0410858	LPKM-AP	Exon	Age	0.213382	0.0527591	Mus musculus centrosomal protein 250 (Cep250)			Bop1	2.72638	0.0351309	LPKM-SSB	Exon	Age	0.176957	0.109519	Mus musculus block of proliferation 1 (Bop1)			Zfat	2.48119	0.0505736	TPM	Exon	Age	-0.0965331	0.385312	Mus musculus zinc finger and AT hook domain containing (Zfat)
Loxl3	2.94561	0.0253422	LPKM-AP	Exon	Age	0.212556	0.0537035	Mus musculus lysyl oxidase-like 3 (Loxl3)			Ube2r2	2.98326	0.0239588	LPKM-SSB	Exon	Age	0.176485	0.110483	Mus musculus ubiquitin-conjugating enzyme E2R 2 (Ube2r2)			Gpr151	3.27847	0.0154278	TPM	Exon	Age	-0.0946861	0.394512	Mus musculus G protein-coupled receptor 151 (Gpr151)
Yae1d1	3.22405	0.0167315	LPKM-AP	Exon	Age	-0.210365	0.0562789	Mus musculus Yae1 domain containing 1 (Yae1d1)			Gna13	2.7839	0.0322474	LPKM-SSB	Exon	Age	-0.176414	0.110628	Mus musculus guanine nucleotide binding protein			Acvrl1	2.83578	0.0298491	TPM	Exon	Age	0.0930449	0.402794	Mus musculus activin A receptor
Snrnp70	4.40438	0.00290928	LPKM-AP	Exon	Age	0.209678	0.0571068	Mus musculus small nuclear ribonucleoprotein 70 (U1) (Snrnp70)			Strn	2.67448	0.0379518	LPKM-SSB	Exon	Age	0.176377	0.110704	Mus musculus striatin			Ppfia1	3.18055	0.0178527	TPM	Exon	Age	0.0923465	0.40635	Mus musculus protein tyrosine phosphatase
Trmt12	3.15672	0.0184983	LPKM-AP	Exon	Age	0.208588	0.0584406	Mus musculus tRNA methyltranferase 12 (Trmt12)			Zfp622	2.71938	0.0354989	LPKM-SSB	Exon	Age	-0.175922	0.111643	Mus musculus zinc finger protein 622 (Zfp622)			Bricd5	2.9398	0.0255624	TPM	Exon	Age	0.09225	0.406843	Mus musculus BRICHOS domain containing 5 (Bricd5)
Apba2	2.501	0.0491093	LPKM-AP	Exon	Age	0.208531	0.0585112	Mus musculus amyloid beta (A4) precursor protein-binding			Mgat5b	2.84434	0.0294709	LPKM-SSB	Exon	Age	0.175879	0.111731	Mus musculus mannoside acetylglucosaminyltransferase 5			AK086460	3.63972	0.00901038	TPM	Exon	Age	0.0915882	0.410231	Mus musculus 15 days embryo head cDNA
Col6a6	3.03927	0.0220392	LPKM-AP	Exon	Age	0.206331	0.0612828	Mus musculus collagen			Dmap1	2.73769	0.0345447	LPKM-SSB	Exon	Age	0.175331	0.112869	Mus musculus DNA methyltransferase 1-associated protein 1 (Dmap1)			Dcun1d3	5.16204	0.000964408	TPM	Exon	Age	-0.0908793	0.413879	Mus musculus DCN1
Kmt2d	4.34044	0.00319597	LPKM-AP	Exon	Age	-0.206121	0.0615533	Mus musculus lysine (K)-specific methyltransferase 2D (Kmt2d)			Daxx	4.73823	0.00178451	LPKM-SSB	Exon	Age	0.174933	0.113703	Mus musculus Fas death domain-associated protein (Daxx)			Esyt2	2.70926	0.0360378	TPM	Exon	Age	-0.0905187	0.415742	Mus musculus extended synaptotagmin-like protein 2 (Esyt2)
Ostm1	3.62499	0.00920991	LPKM-AP	Exon	Age	-0.205671	0.0621345	Mus musculus osteopetrosis associated transmembrane protein 1 (Ostm1)			Tecr	2.75248	0.0337922	LPKM-SSB	Exon	Age	0.174684	0.114226	Mus musculus trans-2			Smad3	3.27392	0.0155327	TPM	Exon	Age	-0.0901541	0.41763	Mus musculus SMAD family member 3 (Smad3)
Edrf1	2.89314	0.0274038	LPKM-AP	Exon	Age	-0.204252	0.064	Mus musculus erythroid differentiation regulatory factor 1 (Edrf1)			Pradc1	2.67836	0.0377334	LPKM-SSB	Exon	Age	-0.174618	0.114365	Mus musculus protease-associated domain containing 1 (Pradc1)			E130218I03Rik	2.95332	0.0250525	TPM	Exon	Age	-0.0896657	0.420168	Mus musculus RIKEN cDNA E130218I03 gene (E130218I03Rik)
Anxa8	2.63323	0.040353	LPKM-AP	Exon	Age	0.201776	0.0673624	Mus musculus annexin A8 (Anxa8)			Mob3c	3.40561	0.0127654	LPKM-SSB	Exon	Age	0.174306	0.115024	Mus musculus MOB kinase activator 3C (Mob3c)			Invs	2.42405	0.055043	TPM	Exon	Age	-0.0893284	0.421925	Mus musculus inversin (Invs)
Tnpo3	2.99354	0.0235944	LPKM-AP	Exon	Age	-0.201075	0.0683391	Mus musculus transportin 3 (Tnpo3)			Adcy6	3.07412	0.0209229	LPKM-SSB	Exon	Age	-0.173991	0.11569	Mus musculus adenylate cyclase 6 (Adcy6)			AU040320	2.50736	0.0486487	TPM	Exon	Age	0.0892471	0.42235	Mus musculus expressed sequence AU040320 (AU040320)
Armc3	2.49704	0.049399	LPKM-AP	Exon	Age	-0.201067	0.0683499	Mus musculus armadillo repeat containing 3 (Armc3)			Lars2	3.48027	0.0114222	LPKM-SSB	Exon	Age	-0.173853	0.115986	Mus musculus leucyl-tRNA synthetase			Stim1	3.83093	0.00678354	TPM	Exon	Age	0.0892042	0.422574	Mus musculus stromal interaction molecule 1 (Stim1)
Llgl2	2.49428	0.0496019	LPKM-AP	Exon	Age	0.200964	0.0684954	Mus musculus lethal giant larvae homolog 2 (Drosophila) (Llgl2)			Cfap43	2.72426	0.0352419	LPKM-SSB	Exon	Age	0.172959	0.1179	Mus musculus cilia and flagella associated protein 43 (Cfap43)			Ankrd28	4.33788	0.00320802	TPM	Exon	Age	0.0891627	0.42279	Mus musculus ankyrin repeat domain 28 (Ankrd28)
Mapkap1	2.80744	0.0311364	LPKM-AP	Exon	Age	0.200698	0.0688699	Mus musculus mitogen-activated protein kinase associated protein 1 (Mapkap1)			Cwc22	2.82657	0.0302616	LPKM-SSB	Exon	Age	-0.172925	0.117975	Mus musculus CWC22 spliceosome-associated protein (Cwc22)			AK014089	4.51222	0.00248349	TPM	Exon	Age	-0.0884438	0.426555	Mus musculus 13 days embryo head cDNA
Sgip1	2.50113	0.0491002	LPKM-AP	Exon	Age	-0.200457	0.0692098	Mus musculus SH3-domain GRB2-like (endophilin) interacting protein 1 (Sgip1)			Kptn	4.48003	0.00260353	LPKM-SSB	Exon	Age	-0.172437	0.119031	Mus musculus kaptin (Kptn)			Nat10	2.5117	0.048336	TPM	Exon	Age	0.0883044	0.427287	Mus musculus N-acetyltransferase 10 (Nat10)
Zfp46	2.48923	0.0499748	LPKM-AP	Exon	Age	0.200349	0.0693639	Mus musculus zinc finger protein 46 (Zfp46)			Ssu2	3.80106	0.00709077	LPKM-SSB	Exon	Age	-0.171046	0.122083	Mus musculus ssu-2 homolog (C. elegans) (Ssu2)			Xpo6	2.6434	0.0397475	TPM	Exon	Age	-0.0882561	0.42754	Mus musculus exportin 6 (Xpo6)
Slc45a3	2.90411	0.0269592	LPKM-AP	Exon	Age	0.199597	0.0704369	Mus musculus solute carrier family 45			Zeb2	3.02451	0.0225294	LPKM-SSB	Exon	Age	-0.168536	0.127742	Mus musculus zinc finger E-box binding homeobox 2 (Zeb2)			Btaf1	2.49975	0.0492005	TPM	Exon	Age	-0.0881347	0.428179	Mus musculus B-TFIID TATA-box binding protein associated factor 1 (Btaf1)
Znf41-ps	2.50626	0.0487279	LPKM-AP	Exon	Age	-0.199536	0.0705247	Mus musculus ZNF41			Mcidas	2.81604	0.03074	LPKM-SSB	Exon	Age	0.167565	0.129984	Mus musculus multiciliate differentiation and DNA synthesis associated cell cycle protein (Mcidas)			Tmem185b	2.95205	0.0250998	TPM	Exon	Age	0.0879812	0.428987	Mus musculus transmembrane protein 185B (Tmem185b)
Ddx26b	3.42502	0.0124017	LPKM-AP	Exon	Age	0.198381	0.0722014	Mus musculus DEAD/H (Asp-Glu-Ala-Asp/His) box polypeptide 26B (Ddx26b)			Rlf	3.19869	0.0173762	LPKM-SSB	Exon	Age	0.166788	0.1318	Mus musculus rearranged L-myc fusion sequence (Rlf)			Gm16982	3.06353	0.0212561	TPM	Exon	Age	-0.0877848	0.430022	Mus musculus predicted gene
Cers2	2.68354	0.0374434	LPKM-AP	Exon	Age	0.197802	0.0730545	Mus musculus ceramide synthase 2 (Cers2)			Tmprss13	5.41911	0.000665954	LPKM-SSB	Exon	Age	0.166335	0.132866	Mus musculus transmembrane protease			Zfp850	5.16781	0.0009564	TPM	Exon	Age	-0.0874619	0.431727	Mus musculus zinc finger protein 850 (Zfp850)
4931408D14Rik	2.79626	0.0316591	LPKM-AP	Exon	Age	-0.197339	0.0737427	Mus musculus RIKEN cDNA 4931408D14 gene (4931408D14Rik)			Neto1	2.95944	0.0248247	LPKM-SSB	Exon	Age	-0.166284	0.132987	Mus musculus neuropilin (NRP) and tolloid (TLL)-like 1 (Neto1)			AK044326	2.80375	0.031308	TPM	Exon	Age	0.0869148	0.434624	Mus musculus adult retina cDNA
Khdrbs3	2.90623	0.0268744	LPKM-AP	Exon	Age	0.196802	0.0745466	Mus musculus KH domain containing			Suclg1	4.06427	0.00480209	LPKM-SSB	Exon	Age	0.165832	0.13406	Mus musculus succinate-CoA ligase			Pkd2l2	4.84286	0.00153216	TPM	Exon	Age	0.0858372	0.440363	Mus musculus polycystic kidney disease 2-like 2 (Pkd2l2)
Ccdc141	2.91683	0.026453	LPKM-AP	Exon	Age	0.194871	0.0774959	Mus musculus coiled-coil domain containing 141 (Ccdc141)			Prr12	3.88206	0.00628836	LPKM-SSB	Exon	Age	-0.165544	0.134745	Mus musculus proline rich 12 (Prr12)			Birc2	4.08699	0.00464357	TPM	Exon	Age	-0.0857268	0.440953	Mus musculus baculoviral IAP repeat-containing 2 (Birc2)
Man2c1	2.94995	0.0251784	LPKM-AP	Exon	Age	0.194734	0.0777092	Mus musculus mannosidase			1700028K03Rik	3.42488	0.0124042	LPKM-SSB	Exon	Age	0.165376	0.135148	Mus musculus RIKEN cDNA 1700028K03 gene (1700028K03Rik)			AK137428	3.72331	0.00795815	TPM	Exon	Age	0.0856978	0.441109	Mus musculus 16 days neonate cerebellum cDNA
Mc3r	2.51343	0.0482122	LPKM-AP	Exon	Age	0.19438	0.0782616	Mus musculus melanocortin 3 receptor (Mc3r)			A930004D18Rik	2.66599	0.0384339	LPKM-SSB	Exon	Age	0.165345	0.135223	Mus musculus RIKEN cDNA A930004D18 gene (A930004D18Rik)			Nomo1	3.06389	0.0212448	TPM	Exon	Age	0.0853868	0.442774	Mus musculus nodal modulator 1 (Nomo1)
Tns1	2.9859	0.0238645	LPKM-AP	Exon	Age	0.194293	0.0783979	Mus musculus tensin 1 (Tns1)			Fam208a	3.02133	0.0226365	LPKM-SSB	Exon	Age	-0.164884	0.136329	Mus musculus family with sequence similarity 208			Carhsp1	3.58975	0.00970522	TPM	Exon	Age	-0.0850008	0.444847	Mus musculus calcium regulated heat stable protein 1 (Carhsp1)
Tlr11	2.89375	0.0273789	LPKM-AP	Exon	Age	0.19377	0.0792189	Mus musculus toll-like receptor 11 (Tlr11)			Cbx6	2.68175	0.0375435	LPKM-SSB	Exon	Age	0.164519	0.137211	Mus musculus chromobox 6 (Cbx6)			AB345460	3.21089	0.017063	TPM	Exon	Age	0.0847439	0.446229	Mus musculus non-coding RNA
Htra3	2.68695	0.0372542	LPKM-AP	Exon	Age	0.193546	0.0795733	Mus musculus HtrA serine peptidase 3 (Htra3)			Sost	2.73557	0.0346536	LPKM-SSB	Exon	Age	0.163672	0.139274	Mus musculus sclerostin (Sost)			Exoc1	2.78564	0.0321638	TPM	Exon	Age	0.0844226	0.447961	Mus musculus exocyst complex component 1 (Exoc1)
Eif3b	2.69429	0.0368496	LPKM-AP	Exon	Age	0.193296	0.0799706	Mus musculus eukaryotic translation initiation factor 3			Tmem131	3.4429	0.0120758	LPKM-SSB	Exon	Age	-0.1631	0.140681	Mus musculus transmembrane protein 131 (Tmem131)			Gpatch8	2.65067	0.0393199	TPM	Exon	Age	0.0840893	0.449762	Mus musculus G patch domain containing 8 (Gpatch8)
Plxnb1	3.18134	0.0178316	LPKM-AP	Exon	Age	-0.19244	0.0813419	Mus musculus plexin B1 (Plxnb1)			Adap2	2.95421	0.0250193	LPKM-SSB	Exon	Age	0.162344	0.142556	Mus musculus ArfGAP with dual PH domains 2 (Adap2)			4933424G05Rik	2.52668	0.0472737	TPM	Exon	Age	0.0834769	0.453081	Mus musculus RIKEN cDNA 4933424G05 gene (4933424G05Rik)
Clip4	3.75263	0.00761914	LPKM-AP	Exon	Age	0.192163	0.0817891	Mus musculus CAP-GLY domain containing linker protein family			Loxl3	2.71479	0.0357422	LPKM-SSB	Exon	Age	0.162063	0.143256	Mus musculus lysyl oxidase-like 3 (Loxl3)			9930012K11Rik	2.97365	0.0243044	TPM	Exon	Age	-0.0830813	0.455232	Mus musculus RIKEN cDNA 9930012K11 gene (9930012K11Rik)
Fry	3.33682	0.014143	LPKM-AP	Exon	Age	0.191956	0.0821256	Mus musculus FRY microtubule binding protein (Fry)			Slc9a2	3.33166	0.0142521	LPKM-SSB	Exon	Age	0.161513	0.144638	Mus musculus solute carrier family 9 (sodium/hydrogen exchanger)			Adgrg1	3.06915	0.0210786	TPM	Exon	Age	0.0827391	0.457098	Mus musculus adhesion G protein-coupled receptor G1 (Adgrg1)
Fam65b	2.98772	0.0237999	LPKM-AP	Exon	Age	-0.190077	0.085224	Mus musculus family with sequence similarity 65			Aloxe3	4.12497	0.00439027	LPKM-SSB	Exon	Age	0.160482	0.147254	Mus musculus arachidonate lipoxygenase 3 (Aloxe3)			Ccdc117	3.2749	0.0155102	TPM	Exon	Age	-0.0826756	0.457444	Mus musculus coiled-coil domain containing 117 (Ccdc117)
Lct	2.52688	0.0472596	LPKM-AP	Exon	Age	0.190041	0.0852841	Mus musculus lactase (Lct)			Adcy7	2.72838	0.0350264	LPKM-SSB	Exon	Age	0.160421	0.147409	Mus musculus adenylate cyclase 7 (Adcy7)			Brwd1	2.7554	0.0336457	TPM	Exon	Age	-0.0824567	0.458641	Mus musculus bromodomain and WD repeat domain containing 1 (Brwd1)
Gm10536	2.52365	0.0474864	LPKM-AP	Exon	Age	-0.18772	0.0892399	Mus musculus predicted gene 10536 (Gm10536)			Cops6	4.3805	0.00301318	LPKM-SSB	Exon	Age	0.158968	0.151158	Mus musculus COP9 signalosome subunit 6 (Cops6)			Angptl7	2.42148	0.0552533	TPM	Exon	Age	-0.0818811	0.461794	Mus musculus angiopoietin-like 7 (Angptl7)
Pakap	2.84826	0.029299	LPKM-AP	Exon	Age	0.186586	0.091225	Mus musculus paralemmin A kinase anchor protein (Pakap)			Aox4	4.72271	0.0018254	LPKM-SSB	Exon	Age	-0.158082	0.153481	Mus musculus aldehyde oxidase 4 (Aox4)			Jak2	2.76043	0.0333943	TPM	Exon	Age	0.0817946	0.462269	Mus musculus Janus kinase 2 (Jak2)
Gigyf1	3.47419	0.0115261	LPKM-AP	Exon	Age	0.186384	0.0915831	Mus musculus GRB10 interacting GYF protein 1 (Gigyf1)			Stk32b	3.19755	0.0174059	LPKM-SSB	Exon	Age	0.15795	0.153828	Mus musculus serine/threonine kinase 32B (Stk32b)			A330023F24Rik	2.70447	0.0362955	TPM	Exon	Age	-0.0815922	0.463381	Mus musculus RIKEN cDNA A330023F24 gene (A330023F24Rik)
Foxk1	2.65958	0.038802	LPKM-AP	Exon	Age	0.184862	0.0943099	Mus musculus forkhead box K1 (Foxk1)			Sipa1l3	3.03391	0.0222158	LPKM-SSB	Exon	Age	0.155673	0.159925	Mus musculus signal-induced proliferation-associated 1 like 3 (Sipa1l3)			Atrip	3.78458	0.0072663	TPM	Exon	Age	0.0806316	0.468679	Mus musculus ATR interacting protein (Atrip)
Mms22l	2.81046	0.0309965	LPKM-AP	Exon	Age	-0.184391	0.0951673	Mus musculus MMS22-like			Cyp39a1	2.79952	0.031506	LPKM-SSB	Exon	Age	-0.154762	0.162413	Mus musculus cytochrome P450			AK088937	3.04963	0.0217012	TPM	Exon	Age	0.0801941	0.471104	Mus musculus 2 days neonate thymus thymic cells cDNA
Amz1	2.77334	0.0327587	LPKM-AP	Exon	Age	0.183445	0.0969064	Mus musculus archaelysin family metallopeptidase 1 (Amz1)			Nxf1	2.61006	0.0417668	LPKM-SSB	Exon	Age	-0.154566	0.162954	Mus musculus nuclear RNA export factor 1 (Nxf1)			AK137816	3.14726	0.0187612	TPM	Exon	Age	0.0799932	0.472219	Mus musculus 16 days neonate thymus cDNA
Slc39a10	3.84349	0.00665829	LPKM-AP	Exon	Age	0.183052	0.0976375	Mus musculus solute carrier family 39 (zinc transporter)			Usp45	2.93925	0.0255834	LPKM-SSB	Exon	Age	0.15339	0.166217	Mus musculus ubiquitin specific petidase 45 (Usp45)			Tnrc6a	2.61425	0.0415076	TPM	Exon	Age	-0.0799726	0.472333	Mus musculus trinucleotide repeat containing 6a (Tnrc6a)
AK050506	2.90383	0.0269707	LPKM-AP	Exon	Age	-0.183035	0.0976679	Mus musculus adult pancreas islet cells cDNA			Kifc2	3.30127	0.0149123	LPKM-SSB	Exon	Age	0.152854	0.16772	Mus musculus kinesin family member C2 (Kifc2)			Foxn2	2.62345	0.0409436	TPM	Exon	Age	0.0797899	0.473349	Mus musculus forkhead box N2 (Foxn2)
Apbb1ip	4.0709	0.00475528	LPKM-AP	Exon	Age	0.182862	0.0979916	Mus musculus amyloid beta (A4) precursor protein-binding			Zhx3	2.79326	0.031801	LPKM-SSB	Exon	Age	-0.151967	0.17023	Mus musculus zinc fingers and homeoboxes 3 (Zhx3)			Gm19897	4.74562	0.00176539	TPM	Exon	Age	-0.07917	0.476804	Mus musculus predicted gene
Fubp3	5.15268	0.000977543	LPKM-AP	Exon	Age	-0.182252	0.0991353	Mus musculus far upstream element (FUSE) binding protein 3 (Fubp3)			Tmem64	2.72279	0.0353191	LPKM-SSB	Exon	Age	-0.151425	0.171775	Mus musculus transmembrane protein 64 (Tmem64)			Fbxl2	3.91268	0.0060095	TPM	Exon	Age	-0.0791201	0.477083	Mus musculus F-box and leucine-rich repeat protein 2 (Fbxl2)
Bloc1s6	3.48187	0.011395	LPKM-AP	Exon	Age	0.182151	0.0993265	Mus musculus biogenesis of lysosomal organelles complex-1			Prss16	3.30196	0.0148969	LPKM-SSB	Exon	Age	0.15121	0.172392	Mus musculus protease			2810417H13Rik	2.53033	0.0470177	TPM	Exon	Age	0.0790627	0.477404	Mus musculus RIKEN cDNA 2810417H13 gene (2810417H13Rik)
Pyurf	3.02642	0.0224654	LPKM-AP	Exon	Age	0.181992	0.099628	Mus musculus Pigy upstream reading frame (Pyurf)			Brinp1	2.59798	0.0425234	LPKM-SSB	Exon	Age	-0.150595	0.174165	Mus musculus bone morphogenic protein/retinoic acid inducible neural specific 1 (Brinp1)			AK153988	2.55044	0.0456354	TPM	Exon	Age	-0.0788542	0.478569	Mus musculus 2 days neonate thymus thymic cells cDNA
Ptk2	3.52168	0.0107395	LPKM-AP	Exon	Age	-0.181963	0.0996819	Mus musculus PTK2 protein tyrosine kinase 2 (Ptk2)			Nudt8	3.39783	0.012914	LPKM-SSB	Exon	Age	0.150326	0.174944	Mus musculus nudix (nucleoside diphosphate linked moiety X)-type motif 8 (Nudt8)			AU019823	2.84786	0.0293167	TPM	Exon	Age	0.0787072	0.479392	Mus musculus expressed sequence AU019823 (AU019823)
Map6d1	3.39996	0.0128733	LPKM-AP	Exon	Age	-0.18196	0.0996882	Mus musculus MAP6 domain containing 1 (Map6d1)			Gle1	3.15101	0.0186566	LPKM-SSB	Exon	Age	0.150209	0.175283	Mus musculus GLE1 RNA export mediator (yeast) (Gle1)			Fam193b	2.60056	0.0423606	TPM	Exon	Age	-0.0785782	0.480115	Mus musculus family with sequence similarity 193
Slc37a4	2.54227	0.0461921	LPKM-AP	Exon	Age	0.180882	0.101745	Mus musculus solute carrier family 37 (glucose-6-phosphate transporter)			Homer1	3.10984	0.0198378	LPKM-SSB	Exon	Age	-0.149134	0.17843	Mus musculus homer scaffolding protein 1 (Homer1)			Tcf12	2.60078	0.0423468	TPM	Exon	Age	-0.0785035	0.480534	Mus musculus transcription factor 12 (Tcf12)
Trpc6	3.33752	0.0141282	LPKM-AP	Exon	Age	0.180181	0.1031	Mus musculus transient receptor potential cation channel			Etv4	2.82058	0.0305327	LPKM-SSB	Exon	Age	0.14609	0.187555	Mus musculus ets variant 4 (Etv4)			Tvp23a	4.00467	0.00524448	TPM	Exon	Age	0.0777694	0.48466	Mus musculus trans-golgi network vesicle protein 23A (Tvp23a)
Med15	2.80507	0.0312465	LPKM-AP	Exon	Age	0.179849	0.103748	Mus musculus mediator complex subunit 15 (Med15)			Scfd2	4.02536	0.0050864	LPKM-SSB	Exon	Age	0.14587	0.188231	Mus musculus Sec1 family domain containing 2 (Scfd2)			Zc3h7a	2.93887	0.0255981	TPM	Exon	Age	0.0774522	0.486448	Mus musculus zinc finger CCCH type containing 7 A (Zc3h7a)
Ccm2	2.93211	0.0258573	LPKM-AP	Exon	Age	-0.178042	0.107326	Mus musculus cerebral cavernous malformation 2 (Ccm2)			Slc26a5	4.4313	0.00279651	LPKM-SSB	Exon	Age	0.145789	0.188477	Mus musculus solute carrier family 26			Trim41	2.82913	0.0301465	TPM	Exon	Age	-0.0772267	0.487723	Mus musculus tripartite motif-containing 41 (Trim41)
Wdr26	2.71868	0.0355359	LPKM-AP	Exon	Age	-0.177944	0.107522	Mus musculus WD repeat domain 26 (Wdr26)			Vps11	3.2339	0.0164877	LPKM-SSB	Exon	Age	-0.145409	0.189645	Mus musculus vacuolar protein sorting 11 (yeast) (Vps11)			Tmem116	2.58377	0.043431	TPM	Exon	Age	-0.0761444	0.49386	Mus musculus transmembrane protein 116 (Tmem116)
Kcnk2	2.97705	0.0241815	LPKM-AP	Exon	Age	0.174312	0.115011	Mus musculus potassium channel			Apitd1	3.06032	0.0213579	LPKM-SSB	Exon	Age	0.144314	0.193035	Mus musculus apoptosis-inducing			Tti2	2.80394	0.0312991	TPM	Exon	Age	-0.0755864	0.49704	Mus musculus TELO2 interacting protein 2 (Tti2)
Sec24a	2.8772	0.0280624	LPKM-AP	Exon	Age	0.173733	0.116241	Mus musculus Sec24 related gene family			Atxn7l2	2.62249	0.0410022	LPKM-SSB	Exon	Age	-0.142603	0.198422	Mus musculus ataxin 7-like 2 (Atxn7l2)			Wnt8b	3.06142	0.021323	TPM	Exon	Age	-0.0752883	0.498744	Mus musculus wingless-type MMTV integration site family
Myocd	3.48247	0.0113849	LPKM-AP	Exon	Age	0.173199	0.117385	Mus musculus myocardin (Myocd)			AK035979	3.05971	0.0213775	LPKM-SSB	Exon	Age	0.141473	0.202041	Mus musculus 16 days neonate cerebellum cDNA			Ddx55	2.68837	0.0371755	TPM	Exon	Age	-0.0752403	0.499018	Mus musculus DEAD (Asp-Glu-Ala-Asp) box polypeptide 55 (Ddx55)
Plekha5	3.23125	0.016553	LPKM-AP	Exon	Age	-0.172959	0.1179	Mus musculus pleckstrin homology domain containing			Slc19a2	3.74625	0.0076916	LPKM-SSB	Exon	Age	-0.140914	0.203845	Mus musculus solute carrier family 19 (thiamine transporter)			Uggt2	2.49586	0.0494855	TPM	Exon	Age	-0.0751966	0.499268	Mus musculus UDP-glucose glycoprotein glucosyltransferase 2 (Uggt2)
Cnot6	4.49088	0.00256242	LPKM-AP	Exon	Age	0.172674	0.118517	Mus musculus CCR4-NOT transcription complex			Fkrp	3.4293	0.0123228	LPKM-SSB	Exon	Age	0.140496	0.205206	Mus musculus fukutin related protein (Fkrp)			AK136931	2.86357	0.0286383	TPM	Exon	Age	-0.0745888	0.502752	Mus musculus adult male diencephalon cDNA
Nkain2	3.2642	0.0157594	LPKM-AP	Exon	Age	0.171666	0.120717	Mus musculus Na+/K+ transporting ATPase interacting 2 (Nkain2)			Ofcc1	2.87047	0.0283454	LPKM-SSB	Exon	Age	0.140372	0.205608	Mus musculus orofacial cleft 1 candidate 1 (Ofcc1)			Gm16853	2.66669	0.0383938	TPM	Exon	Age	-0.0745742	0.502837	Mus musculus predicted gene
Inip	3.50586	0.0109953	LPKM-AP	Exon	Age	-0.171562	0.120944	Mus musculus INTS3 and NABP interacting protein (Inip)			Slc6a15	3.51333	0.0108737	LPKM-SSB	Exon	Age	-0.140319	0.20578	Mus musculus solute carrier family 6 (neurotransmitter transporter)			BC031451	2.58742	0.0431961	TPM	Exon	Age	-0.0739319	0.506532	Mus musculus cDNA clone IMAGE:3493680.
Icosl	2.78702	0.0320981	LPKM-AP	Exon	Age	-0.171223	0.121692	Mus musculus icos ligand (Icosl)			Kctd18	2.9363	0.0256963	LPKM-SSB	Exon	Age	-0.140018	0.206765	Mus musculus potassium channel tetramerisation domain containing 18 (Kctd18)			AK030979	2.59692	0.0425907	TPM	Exon	Age	-0.0736527	0.508143	Mus musculus adult male thymus cDNA
Rad54l	2.9949	0.0235465	LPKM-AP	Exon	Age	0.170818	0.12259	Mus musculus RAD54 like (S. cerevisiae) (Rad54l)			Slc22a17	2.73036	0.0349234	LPKM-SSB	Exon	Age	-0.137221	0.216072	Mus musculus solute carrier family 22 (organic cation transporter)			Igf1r	3.19103	0.0175758	TPM	Exon	Age	0.0730673	0.51153	Mus musculus insulin-like growth factor I receptor (Igf1r)
Kcng3	3.72959	0.00788423	LPKM-AP	Exon	Age	0.170785	0.122662	Mus musculus potassium voltage-gated channel			AK146255	3.50467	0.0110148	LPKM-SSB	Exon	Age	-0.135664	0.221378	Mus musculus CRL-1722 L5178Y-R cDNA			Ddit4	5.92998	0.000321318	TPM	Exon	Age	0.0725894	0.514303	Mus musculus DNA-damage-inducible transcript 4 (Ddit4)
Zmynd8	2.89664	0.0272612	LPKM-AP	Exon	Age	0.17028	0.123788	Mus musculus zinc finger			Slc6a2	3.14978	0.0186907	LPKM-SSB	Exon	Age	0.135192	0.223004	Mus musculus solute carrier family 6 (neurotransmitter transporter			Ambra1	2.40924	0.0562632	TPM	Exon	Age	0.0718437	0.518645	Mus musculus autophagy/beclin 1 regulator 1 (Ambra1)
Grn	4.8196	0.00158493	LPKM-AP	Exon	Age	0.169978	0.124466	Mus musculus granulin (Grn)			Dsc2	2.76989	0.0329272	LPKM-SSB	Exon	Age	0.135115	0.223269	Mus musculus desmocollin 2 (Dsc2)			Mllt10	3.63328	0.00909704	TPM	Exon	Age	-0.0717694	0.519078	Mus musculus myeloid/lymphoid or mixed-lineage leukemia; translocated to
Snx31	4.50119	0.00252397	LPKM-AP	Exon	Age	0.169815	0.124833	Mus musculus sorting nexin 31 (Snx31)			Npcd	3.8757	0.00634786	LPKM-SSB	Exon	Age	0.133895	0.227514	Mus musculus neuronal pentraxin chromo domain (Npcd)			Rnf167	3.29523	0.0150472	TPM	Exon	Age	0.0715722	0.520231	Mus musculus ring finger protein 167 (Rnf167)
Tspan14	2.81239	0.0309078	LPKM-AP	Exon	Age	0.169801	0.124865	Mus musculus tetraspanin 14 (Tspan14)			AK036410	2.67732	0.0377917	LPKM-SSB	Exon	Age	0.133541	0.228759	Mus musculus adult male bone cDNA			Zfp646	3.66014	0.00874103	TPM	Exon	Age	0.0708258	0.524602	Mus musculus zinc finger protein 646 (Zfp646)
Arhgef11	2.58689	0.0432298	LPKM-AP	Exon	Age	0.169771	0.124934	Mus musculus Rho guanine nucleotide exchange factor (GEF) 11 (Arhgef11)			Mfn1	2.82824	0.0301865	LPKM-SSB	Exon	Age	0.133519	0.228835	Mus musculus mitofusin 1 (Mfn1)			Syvn1	2.8406	0.0296354	TPM	Exon	Age	-0.0705527	0.526206	Mus musculus synovial apoptosis inhibitor 1
Lonp2	3.01112	0.0229839	LPKM-AP	Exon	Age	0.169079	0.126502	Mus musculus lon peptidase 2			Sfxn5	3.0257	0.0224896	LPKM-SSB	Exon	Age	0.132947	0.230855	Mus musculus sideroflexin 5 (Sfxn5)			Acoxl	2.86256	0.0286816	TPM	Exon	Age	0.0702863	0.527773	Mus musculus acyl-Coenzyme A oxidase-like (Acoxl)
Nelfa	4.61915	0.00212358	LPKM-AP	Exon	Age	-0.168766	0.127216	Mus musculus negative elongation factor complex member A			Gltscr1l	2.91001	0.0267234	LPKM-SSB	Exon	Age	0.132678	0.231806	Mus musculus GLTSCR1-like (Gltscr1l)			Rlim	2.5689	0.0444009	TPM	Exon	Age	0.0701674	0.528473	Mus musculus ring finger protein
Ctsd	2.65328	0.0391673	LPKM-AP	Exon	Age	-0.168702	0.127361	Mus musculus cathepsin D (Ctsd)			St6galnac6	3.6124	0.00938384	LPKM-SSB	Exon	Age	0.131943	0.234426	Mus musculus ST6 (alpha-N-acetyl-neuraminyl-2			Pign	2.55311	0.0454545	TPM	Exon	Age	0.0700249	0.529313	Mus musculus phosphatidylinositol glycan anchor biosynthesis
Saxo2	3.09685	0.0202258	LPKM-AP	Exon	Age	0.168387	0.128084	Mus musculus stablizer of axonemal microtubules 2 (Saxo2)			Mex3d	2.72913	0.0349872	LPKM-SSB	Exon	Age	0.13165	0.235476	Mus musculus mex3 RNA binding family member D (Mex3d)			AK135663	2.44738	0.0531736	TPM	Exon	Age	0.0677215	0.542979	Mus musculus in vitro fertilized eggs cDNA
Usp22	2.6356	0.0402107	LPKM-AP	Exon	Age	-0.168114	0.128712	Mus musculus ubiquitin specific peptidase 22 (Usp22)			Coq4	3.83705	0.00672225	LPKM-SSB	Exon	Age	-0.131454	0.236179	Mus musculus coenzyme Q4 (Coq4)			Slc2a6	3.36946	0.0134715	TPM	Exon	Age	0.0671488	0.546403	Mus musculus solute carrier family 2 (facilitated glucose transporter)
Kif5a	2.63544	0.0402203	LPKM-AP	Exon	Age	0.165861	0.13399	Mus musculus kinesin family member 5A (Kif5a)			Eif4a1	3.21201	0.0170345	LPKM-SSB	Exon	Age	0.131016	0.23776	Mus musculus eukaryotic translation initiation factor 4A1 (Eif4a1)			Map3k5	2.43932	0.0538121	TPM	Exon	Age	0.0662688	0.551685	Mus musculus mitogen-activated protein kinase kinase kinase 5 (Map3k5)
Suco	3.02737	0.0224336	LPKM-AP	Exon	Age	0.165295	0.135342	Mus musculus SUN domain containing ossification factor (Suco)			Acp6	2.74279	0.0342831	LPKM-SSB	Exon	Age	0.130845	0.238379	Mus musculus acid phosphatase 6			Nt5dc1	3.17398	0.0180282	TPM	Exon	Age	0.0658071	0.554467	Mus musculus 5'-nucleotidase domain containing 1 (Nt5dc1)
Tmc6	2.88513	0.0277328	LPKM-AP	Exon	Age	0.163587	0.139482	Mus musculus transmembrane channel-like gene family 6 (Tmc6)			Htt	3.28951	0.0151761	LPKM-SSB	Exon	Age	0.129769	0.242293	Mus musculus huntingtin (Htt)			2900060B14Rik	2.47016	0.0514081	TPM	Exon	Age	0.0655822	0.555824	Mus musculus RIKEN cDNA 2900060B14 gene (2900060B14Rik)
Pkn3	3.06808	0.0211123	LPKM-AP	Exon	Age	0.16321	0.14041	Mus musculus protein kinase N3 (Pkn3)			Kcnq3	4.41123	0.00288017	LPKM-SSB	Exon	Age	0.129076	0.244838	Mus musculus potassium voltage-gated channel			Zkscan3	3.52544	0.0106795	TPM	Exon	Age	0.0646972	0.56118	Mus musculus zinc finger with KRAB and SCAN domains 3 (Zkscan3)
Pax6	2.70854	0.0360761	LPKM-AP	Exon	Age	0.16315	0.140556	Mus musculus paired box 6 (Pax6)			Tbc1d14	3.62359	0.00922899	LPKM-SSB	Exon	Age	0.128843	0.245699	Mus musculus TBC1 domain family			Trim39	3.28549	0.0152672	TPM	Exon	Age	-0.0646383	0.561537	Mus musculus tripartite motif-containing 39 (Trim39)
Rrm1	2.90863	0.0267783	LPKM-AP	Exon	Age	0.162979	0.14098	Mus musculus ribonucleotide reductase M1 (Rrm1)			Ttll4	2.70126	0.0364692	LPKM-SSB	Exon	Age	0.128224	0.247996	Mus musculus tubulin tyrosine ligase-like family			Apex1	4.32109	0.00328825	TPM	Exon	Age	-0.0642686	0.563782	Mus musculus apurinic/apyrimidinic endonuclease 1 (Apex1)
Sertm1	2.50842	0.0485718	LPKM-AP	Exon	Age	0.162525	0.142105	Mus musculus serine rich and transmembrane domain containing 1 (Sertm1)			Tank	2.6336	0.0403305	LPKM-SSB	Exon	Age	-0.128158	0.24824	Mus musculus TRAF family member-associated Nf-kappa B activator (Tank)			Oip5	2.66788	0.0383262	TPM	Exon	Age	0.0642342	0.563992	Mus musculus Opa interacting protein 5 (Oip5)
Cspg5	3.61775	0.00930957	LPKM-AP	Exon	Age	-0.160043	0.14838	Mus musculus chondroitin sulfate proteoglycan 5 (Cspg5)			Capn10	4.56159	0.00231019	LPKM-SSB	Exon	Age	0.128103	0.248442	Mus musculus calpain 10 (Capn10)			Cry1	2.99307	0.0236108	TPM	Exon	Age	-0.0638984	0.566035	Mus musculus cryptochrome 1 (photolyase-like) (Cry1)
Ndufv1	3.04678	0.0217935	LPKM-AP	Exon	Age	0.159699	0.149263	Mus musculus NADH dehydrogenase (ubiquinone) flavoprotein 1 (Ndufv1)			Gm37013	2.95085	0.0251447	LPKM-SSB	Exon	Age	-0.127203	0.25181	Mus musculus predicted gene			Mtif3	2.84094	0.0296206	TPM	Exon	Age	-0.0631963	0.570319	Mus musculus mitochondrial translational initiation factor 3 (Mtif3)
Tgfbrap1	3.59629	0.00961135	LPKM-AP	Exon	Age	0.159486	0.149814	Mus musculus transforming growth factor			Mfsd2b	3.71323	0.00807809	LPKM-SSB	Exon	Age	-0.126754	0.253504	Mus musculus major facilitator superfamily domain containing 2B (Mfsd2b)			Nif3l1	3.03167	0.0222903	TPM	Exon	Age	-0.0630084	0.571468	Mus musculus Ngg1 interacting factor 3-like 1 (S. pombe) (Nif3l1)
Aco1	2.53787	0.0464947	LPKM-AP	Exon	Age	0.158875	0.151402	Mus musculus aconitase 1 (Aco1)			Tmem184b	2.69169	0.0369921	LPKM-SSB	Exon	Age	-0.126107	0.255953	Mus musculus transmembrane protein 184b (Tmem184b)			Slc27a4	2.76805	0.0330175	TPM	Exon	Age	0.062622	0.573834	Mus musculus solute carrier family 27 (fatty acid transporter)
Cmtr2	3.12261	0.0194634	LPKM-AP	Exon	Age	0.158587	0.152154	Mus musculus cap methyltransferase 2 (Cmtr2)			Wif1	2.95758	0.0248938	LPKM-SSB	Exon	Age	0.125412	0.258604	Mus musculus Wnt inhibitory factor 1 (Wif1)			Rab10os	3.17476	0.0180073	TPM	Exon	Age	-0.0623971	0.575213	Mus musculus RAB10
Mmrn2	2.8127	0.0308934	LPKM-AP	Exon	Age	0.158042	0.153587	Mus musculus multimerin 2 (Mmrn2)			Dgcr14	2.81707	0.030693	LPKM-SSB	Exon	Age	0.125304	0.259016	Mus musculus DiGeorge syndrome critical region gene 14 (Dgcr14)			4932438A13Rik	6.33503	0.000181551	TPM	Exon	Age	-0.0619853	0.577743	Mus musculus RIKEN cDNA 4932438A13 gene (4932438A13Rik)
Fcgbp	2.74659	0.0340897	LPKM-AP	Exon	Age	0.157688	0.15452	Mus musculus Fc fragment of IgG binding protein (Fcgbp)			Padi3	2.76945	0.0329489	LPKM-SSB	Exon	Age	0.125284	0.259093	Mus musculus peptidyl arginine deiminase			Ercc8	2.88043	0.0279279	TPM	Exon	Age	-0.0618029	0.578865	Mus musculus excision repaiross-complementing rodent repair deficiency
Bcl2	3.09506	0.0202799	LPKM-AP	Exon	Age	0.157446	0.155163	Mus musculus B cell leukemia/lymphoma 2 (Bcl2)			4930570G19Rik	3.98525	0.00539729	LPKM-SSB	Exon	Age	0.125163	0.259557	Mus musculus RIKEN cDNA 4930570G19 gene (4930570G19Rik)			4921511C10Rik	2.44135	0.0536503	TPM	Exon	Age	0.0615179	0.580621	Mus musculus RIKEN cDNA 4921511C10 gene (4921511C10Rik)
Nlrc5	3.86109	0.00648686	LPKM-AP	Exon	Age	-0.157273	0.155622	Mus musculus NLR family			Gba	5.63817	0.00048665	LPKM-SSB	Exon	Age	0.125086	0.259854	Mus musculus glucosidase			Gnal	3.06142	0.0213229	TPM	Exon	Age	-0.0613889	0.581416	Mus musculus guanine nucleotide binding protein
C130046K22Rik	2.50239	0.0490085	LPKM-AP	Exon	Age	0.157198	0.155822	Mus musculus RIKEN cDNA C130046K22 gene (C130046K22Rik)			Fblim1	2.78152	0.0323619	LPKM-SSB	Exon	Age	-0.124969	0.260305	Mus musculus filamin binding LIM protein 1 (Fblim1)			Masp2	2.47942	0.0507068	TPM	Exon	Age	-0.0609599	0.584064	Mus musculus mannan-binding lectin serine peptidase 2 (Masp2)
Rbsn	2.87699	0.0280715	LPKM-AP	Exon	Age	0.157091	0.156107	Mus musculus rabenosyn			Gm16432	3.21836	0.016874	LPKM-SSB	Exon	Age	-0.124173	0.263375	Mus musculus predicted gene 16432 (Gm16432)			Prss53	2.67065	0.0381688	TPM	Exon	Age	-0.0607884	0.585124	Mus musculus protease
Ccdc33	2.62606	0.0407853	LPKM-AP	Exon	Age	-0.156649	0.157291	Mus musculus coiled-coil domain containing 33 (Ccdc33)			Nphp3	3.26031	0.0158511	LPKM-SSB	Exon	Age	0.124046	0.263868	Mus musculus nephronophthisis 3 (adolescent) (Nphp3)			N4bp2l2	2.573	0.0441316	TPM	Exon	Age	-0.0602658	0.588361	Mus musculus NEDD4 binding protein 2-like 2 (N4bp2l2)
Gm20554	2.9139	0.0265688	LPKM-AP	Exon	Age	0.156504	0.157679	Mus musculus predicted gene			Hhipl1	3.2856	0.0152647	LPKM-SSB	Exon	Age	0.123296	0.26679	Mus musculus hedgehog interacting protein-like 1 (Hhipl1)			AK053930	2.73033	0.0349251	TPM	Exon	Age	-0.060244	0.588496	Mus musculus 2 days pregnant adult female oviduct cDNA
Lsg1	2.94334	0.0254279	LPKM-AP	Exon	Age	-0.15451	0.163106	Mus musculus large 60S subunit nuclear export GTPase 1 (Lsg1)			Papss1	3.25837	0.0158972	LPKM-SSB	Exon	Age	-0.122963	0.268091	Mus musculus 3'-phosphoadenosine 5'-phosphosulfate synthase 1 (Papss1)			Ficd	4.36048	0.00310316	TPM	Exon	Age	-0.0597325	0.591672	Mus musculus FIC domain containing (Ficd)
Rexo1	3.10881	0.0198682	LPKM-AP	Exon	Age	0.153514	0.165869	Mus musculus REX1			Glrx3	2.99472	0.023553	LPKM-SSB	Exon	Age	0.122713	0.269074	Mus musculus glutaredoxin 3 (Glrx3)			Hnrnpr	2.5566	0.0452193	TPM	Exon	Age	0.0596303	0.592307	Mus musculus heterogeneous nuclear ribonucleoprotein R (Hnrnpr)
Susd2	4.50521	0.00250914	LPKM-AP	Exon	Age	0.150621	0.17409	Mus musculus sushi domain containing 2 (Susd2)			6430584L05Rik	2.7235	0.0352817	LPKM-SSB	Exon	Age	0.122452	0.270102	Mus musculus RIKEN cDNA 6430584L05 gene (6430584L05Rik)			Ccnl2	2.68942	0.0371176	TPM	Exon	Age	-0.0596092	0.592438	Mus musculus cyclin L2 (Ccnl2)
AK030382	3.25612	0.0159503	LPKM-AP	Exon	Age	0.149962	0.176002	Mus musculus adult male pituitary gland cDNA			Slc3a1	4.09007	0.00462249	LPKM-SSB	Exon	Age	0.12215	0.271294	Mus musculus solute carrier family 3			Sphk2	2.54654	0.0459002	TPM	Exon	Age	0.059062	0.595846	Mus musculus sphingosine kinase 2 (Sphk2)
Suclg1	5.22751	0.000877426	LPKM-AP	Exon	Age	-0.14882	0.179354	Mus musculus succinate-CoA ligase			Ncdn	3.0101	0.0230189	LPKM-SSB	Exon	Age	-0.12213	0.271372	Mus musculus neurochondrin (Ncdn)			Srprb	2.54574	0.0459546	TPM	Exon	Age	-0.0588907	0.596915	Mus musculus signal recognition particle receptor
AK047075	2.69782	0.0366565	LPKM-AP	Exon	Age	-0.148661	0.179825	Mus musculus 10 days neonate cerebellum cDNA			Rufy3	3.40135	0.0128466	LPKM-SSB	Exon	Age	-0.122125	0.271394	Mus musculus RUN and FYVE domain containing 3 (Rufy3)			Zw10	3.75248	0.00762084	TPM	Exon	Age	0.0587948	0.597513	Mus musculus zw10 kinetochore protein (Zw10)
Nde1	3.38517	0.0131599	LPKM-AP	Exon	Age	-0.147959	0.181912	Mus musculus nudE neurodevelopment protein 1 (Nde1)			Msantd4	3.31538	0.0146021	LPKM-SSB	Exon	Age	-0.121775	0.272777	Mus musculus Myb/SANT-like DNA-binding domain containing 4 with coiled-coils (Msantd4)			Poldip3	2.74093	0.0343782	TPM	Exon	Age	0.0585687	0.598926	Mus musculus polymerase (DNA-directed)
Casr	2.60342	0.042181	LPKM-AP	Exon	Age	0.146807	0.185378	Mus musculus calcium-sensing receptor (Casr)			Mllt3	2.6909	0.0370357	LPKM-SSB	Exon	Age	-0.121773	0.272785	Mus musculus myeloid/lymphoid or mixed-lineage leukemia; translocated to			Med20	2.63728	0.0401104	TPM	Exon	Age	0.0585425	0.599089	Mus musculus mediator complex subunit 20 (Med20)
Tgm3	2.52379	0.047477	LPKM-AP	Exon	Age	0.146552	0.186149	Mus musculus transglutaminase 3			Particl	2.8987	0.0271777	LPKM-SSB	Exon	Age	0.121091	0.275503	Mus musculus promoter of Mat2a antisense radiation induced circulating long non-coding RNA (Particl)			Vps13d	2.4335	0.0542778	TPM	Exon	Age	0.0582578	0.600871	Mus musculus vacuolar protein sorting 13 D (yeast) (Vps13d)
Tubb5	4.25573	0.00362036	LPKM-AP	Exon	Age	-0.146503	0.1863	Mus musculus tubulin			Abcb10	3.53453	0.0105361	LPKM-SSB	Exon	Age	-0.120498	0.277876	Mus musculus ATP-binding cassette			Taf6	2.40646	0.0564956	TPM	Exon	Age	0.0580114	0.602413	Mus musculus TATA-box binding protein associated factor 6 (Taf6)
Natd1	2.51941	0.0477861	LPKM-AP	Exon	Age	-0.14631	0.186887	Mus musculus N-acetyltransferase domain containing 1 (Natd1)			Slco5a1	2.85152	0.029157	LPKM-SSB	Exon	Age	-0.119659	0.281261	Mus musculus solute carrier organic anion transporter family			Zfand3	2.54817	0.0457891	TPM	Exon	Age	0.0579468	0.602818	Mus musculus zinc finger
Hivep2	2.50304	0.0489612	LPKM-AP	Exon	Age	0.146055	0.187663	Mus musculus human immunodeficiency virus type I enhancer binding protein 2 (Hivep2)			Gm13375	2.69404	0.0368633	LPKM-SSB	Exon	Age	0.119463	0.282058	Mus musculus predicted gene 13375 (Gm13375)			Kdm2b	2.54701	0.0458683	TPM	Exon	Age	-0.0577538	0.604029	Mus musculus lysine (K)-specific demethylase 2B (Kdm2b)
Pnmal2	3.01411	0.0228815	LPKM-AP	Exon	Age	0.145557	0.189189	Mus musculus PNMA-like 2 (Pnmal2)			Gm8363	3.24235	0.0162812	LPKM-SSB	Exon	Age	0.119066	0.283669	Mus musculus predicted gene 8363 (Gm8363)			Bbip1	2.61525	0.0414457	TPM	Exon	Age	-0.0574649	0.605843	Mus musculus BBSome interacting protein 1 (Bbip1)
Wnt2b	2.51306	0.048239	LPKM-AP	Exon	Age	0.14509	0.190628	Mus musculus wingless-type MMTV integration site family			Tulp1	3.31221	0.0146713	LPKM-SSB	Exon	Age	-0.117289	0.29097	Mus musculus tubby like protein 1 (Tulp1)			Prr14l	2.64414	0.0397036	TPM	Exon	Age	-0.057299	0.606885	Mus musculus proline rich 14-like (Prr14l)
Map3k8	2.72604	0.0351487	LPKM-AP	Exon	Age	0.142686	0.198161	Mus musculus mitogen-activated protein kinase kinase kinase 8 (Map3k8)			Sv2a	2.81167	0.0309408	LPKM-SSB	Exon	Age	0.116541	0.294076	Mus musculus synaptic vesicle glycoprotein 2 a (Sv2a)			Mdn1	2.41204	0.056031	TPM	Exon	Age	-0.0569132	0.609312	Mus musculus midasin AAA ATPase 1 (Mdn1)
Zzz3	4.38186	0.00300714	LPKM-AP	Exon	Age	0.142352	0.199223	Mus musculus zinc finger			4933400F21Rik	3.92508	0.00590008	LPKM-SSB	Exon	Age	0.116382	0.294743	Mus musculus RIKEN cDNA 4933400F21 gene (4933400F21Rik)			Zfyve26	4.094	0.0045957	TPM	Exon	Age	0.0564471	0.612251	Mus musculus zinc finger
Card6	2.76025	0.0334032	LPKM-AP	Exon	Age	0.141877	0.200741	Mus musculus caspase recruitment domain family			Gpr75	4.84049	0.00153744	LPKM-SSB	Exon	Age	0.115927	0.296645	Mus musculus G protein-coupled receptor 75 (Gpr75)			Gm16023	2.91167	0.026657	TPM	Exon	Age	-0.055309	0.619452	Mus musculus predicted gene 16023 (Gm16023)
Camsap3	3.62855	0.00916125	LPKM-AP	Exon	Age	-0.141383	0.202329	Mus musculus calmodulin regulated spectrin-associated protein family			Camkk2	3.37642	0.0133326	LPKM-SSB	Exon	Age	-0.114478	0.302765	Mus musculus calcium/calmodulin-dependent protein kinase kinase 2			Has3	2.92354	0.0261897	TPM	Exon	Age	0.055261	0.619756	Mus musculus hyaluronan synthase 3 (Has3)
Pear1	3.05993	0.0213705	LPKM-AP	Exon	Age	-0.13927	0.209225	Mus musculus platelet endothelial aggregation receptor 1 (Pear1)			Tmem57	2.86805	0.028448	LPKM-SSB	Exon	Age	0.112474	0.311364	Mus musculus transmembrane protein 57 (Tmem57)			Tbc1d23	3.2161	0.016931	TPM	Exon	Age	-0.0551007	0.620773	Mus musculus TBC1 domain family
Reps1	2.50484	0.0488309	LPKM-AP	Exon	Age	-0.139004	0.210107	Mus musculus RalBP1 associated Eps domain containing protein (Reps1)			Atp8b3	2.98717	0.0238196	LPKM-SSB	Exon	Age	-0.111912	0.313802	Mus musculus ATPase			Vcl	3.42314	0.0124364	TPM	Exon	Age	0.0550302	0.621221	Mus musculus vinculin (Vcl)
AK156544	3.21466	0.0169674	LPKM-AP	Exon	Age	0.138799	0.210785	Mus musculus activated spleen cDNA			Vat1l	4.19093	0.00398315	LPKM-SSB	Exon	Age	0.111816	0.314224	Mus musculus vesicle amine transport protein 1 homolog-like (T. californica) (Vat1l)			Rdh12	3.17372	0.0180355	TPM	Exon	Age	0.0550121	0.621336	Mus musculus retinol dehydrogenase 12 (Rdh12)
Stk32b	2.77017	0.0329138	LPKM-AP	Exon	Age	0.137941	0.213647	Mus musculus serine/threonine kinase 32B (Stk32b)			Slc26a6	2.61404	0.0415206	LPKM-SSB	Exon	Age	0.110926	0.318111	Mus musculus solute carrier family 26			Hsd11b2	2.73043	0.0349196	TPM	Exon	Age	0.0549912	0.621469	Mus musculus hydroxysteroid 11-beta dehydrogenase 2 (Hsd11b2)
Astn2	2.6103	0.041752	LPKM-AP	Exon	Age	0.137476	0.215209	Mus musculus astrotactin 2 (Astn2)			Nop16	2.71329	0.0358219	LPKM-SSB	Exon	Age	0.110685	0.319172	Mus musculus NOP16 nucleolar protein (Nop16)			Cpsf4l	2.49993	0.0491878	TPM	Exon	Age	-0.0549396	0.621797	Mus musculus cleavage and polyadenylation specific factor 4-like (Cpsf4l)
Malrd1	2.53901	0.0464159	LPKM-AP	Exon	Age	0.136024	0.220141	Mus musculus MAM and LDL receptor class A domain containing 1 (Malrd1)			Rnf40	3.29685	0.015011	LPKM-SSB	Exon	Age	-0.110248	0.3211	Mus musculus ring finger protein 40 (Rnf40)			Gm15471	4.47425	0.00262571	TPM	Exon	Age	0.054824	0.622531	Mus musculus predicted gene 15471 (Gm15471)
Crim1	2.49663	0.0494289	LPKM-AP	Exon	Age	0.135787	0.220954	Mus musculus cysteine rich transmembrane BMP regulator 1 (chordin like) (Crim1)			Gjc1	2.92647	0.0260753	LPKM-SSB	Exon	Age	-0.109975	0.322307	Mus musculus gap junction protein			AK040557	3.17597	0.0179749	TPM	Exon	Age	-0.0546661	0.623535	Mus musculus 0 day neonate thymus cDNA
Hltf	2.67483	0.0379318	LPKM-AP	Exon	Age	0.135769	0.221015	Mus musculus helicase-like transcription factor (Hltf)			Rasa3	2.71659	0.0356464	LPKM-SSB	Exon	Age	-0.109747	0.323314	Mus musculus RAS p21 protein activator 3 (Rasa3)			Rac1	3.10287	0.0200449	TPM	Exon	Age	0.0546549	0.623607	Mus musculus RAS-related C3 botulinum substrate 1 (Rac1)
Arfgap2	2.67311	0.0380293	LPKM-AP	Exon	Age	0.135386	0.222334	Mus musculus ADP-ribosylation factor GTPase activating protein 2 (Arfgap2)			AK080939	5.84673	0.0003616	LPKM-SSB	Exon	Age	0.109368	0.325	Mus musculus 4 days neonate male adipose cDNA			Tbc1d8	3.62575	0.00919949	TPM	Exon	Age	0.054312	0.625789	Mus musculus TBC1 domain family
Bmp8b	2.72197	0.0353622	LPKM-AP	Exon	Age	-0.135223	0.222897	Mus musculus bone morphogenetic protein 8b (Bmp8b)			Capn15	3.35904	0.0136824	LPKM-SSB	Exon	Age	0.109353	0.325069	Mus musculus calpain 15 (Capn15)			Gatc	2.52397	0.047464	TPM	Exon	Age	-0.0541616	0.626748	Mus musculus glutamyl-tRNA(Gln) amidotransferase
Actr5	3.55154	0.0102729	LPKM-AP	Exon	Age	0.134458	0.225549	Mus musculus ARP5 actin-related protein 5 (Actr5)			Mirg	3.02997	0.0223469	LPKM-SSB	Exon	Age	0.108848	0.327321	Mus musculus miRNA containing gene (Mirg)			Ccnt2	2.50941	0.0485006	TPM	Exon	Age	-0.0538456	0.628764	Mus musculus cyclin T2 (Ccnt2)
Sbno1	3.83894	0.00670345	LPKM-AP	Exon	Age	-0.134293	0.226125	Mus musculus strawberry notch homolog 1 (Drosophila) (Sbno1)			Prmt8	3.0631	0.0212697	LPKM-SSB	Exon	Age	0.107384	0.333906	Mus musculus protein arginine N-methyltransferase 8 (Prmt8)			Ubr4	4.64282	0.00205131	TPM	Exon	Age	0.0532075	0.632842	Mus musculus ubiquitin protein ligase E3 component n-recognin 4 (Ubr4)
4932438A13Rik	2.81748	0.0306742	LPKM-AP	Exon	Age	-0.133965	0.227272	Mus musculus RIKEN cDNA 4932438A13 gene (4932438A13Rik)			Ctnnbl1	2.62471	0.0408674	LPKM-SSB	Exon	Age	-0.107114	0.335128	Mus musculus catenin			Hspa1b	5.45453	0.000632949	TPM	Exon	Age	0.052977	0.634318	Mus musculus heat shock protein 1B (Hspa1b)
Crat	2.74667	0.0340857	LPKM-AP	Exon	Age	0.13368	0.228271	Mus musculus carnitine acetyltransferase (Crat)			Ncstn	3.50851	0.0109521	LPKM-SSB	Exon	Age	-0.10632	0.338746	Mus musculus nicastrin (Ncstn)			Fam118b	4.80053	0.00162957	TPM	Exon	Age	-0.0518779	0.641376	Mus musculus family with sequence similarity 118
Nat10	2.85549	0.0289851	LPKM-AP	Exon	Age	0.133546	0.22874	Mus musculus N-acetyltransferase 10 (Nat10)			Ntm	2.95021	0.025169	LPKM-SSB	Exon	Age	0.105717	0.341506	Mus musculus neurotrimin (Ntm)			Mier3	2.82873	0.0301643	TPM	Exon	Age	0.051665	0.642746	Mus musculus MIER family member 3 (Mier3)
Exoc8	2.92542	0.0261165	LPKM-AP	Exon	Age	-0.132504	0.232426	Mus musculus exocyst complex component 8 (Exoc8)			H2afx	2.98213	0.0239991	LPKM-SSB	Exon	Age	0.105425	0.34285	Mus musculus H2A histone family			H2-T24	4.17425	0.00408237	TPM	Exon	Age	-0.0513093	0.645039	Mus musculus histocompatibility 2
Etfdh	3.40761	0.0127273	LPKM-AP	Exon	Age	0.128275	0.247805	Mus musculus electron transferring flavoprotein			Atp7a	3.49182	0.0112276	LPKM-SSB	Exon	Age	-0.105372	0.343097	Mus musculus ATPase			AK077303	2.4755	0.0510026	TPM	Exon	Age	-0.0511805	0.645871	Mus musculus adult male pituitary gland cDNA
Kif19a	3.0058	0.0231668	LPKM-AP	Exon	Age	-0.127611	0.25028	Mus musculus kinesin family member 19A (Kif19a)			Cyp4v3	3.1283	0.0192991	LPKM-SSB	Exon	Age	-0.10415	0.348752	Mus musculus cytochrome P450			AK054507	2.87659	0.028088	TPM	Exon	Age	-0.0511699	0.645939	Mus musculus 2 days pregnant adult female ovary cDNA
Ror2	2.54988	0.0456733	LPKM-AP	Exon	Age	0.126695	0.253725	Mus musculus receptor tyrosine kinase-like orphan receptor 2 (Ror2)			Ccdc116	4.30403	0.00337183	LPKM-SSB	Exon	Age	0.104103	0.348972	Mus musculus coiled-coil domain containing 116 (Ccdc116)			AK046417	2.71549	0.0357048	TPM	Exon	Age	-0.0511667	0.64596	Mus musculus adult male corpora quadrigemina cDNA
L3mbtl3	2.52691	0.0472574	LPKM-AP	Exon	Age	-0.126141	0.255825	Mus musculus l(3)mbt-like 3 (Drosophila) (L3mbtl3)			Ccdc32	3.05519	0.0215219	LPKM-SSB	Exon	Age	-0.104063	0.349158	Mus musculus coiled-coil domain containing 32 (Ccdc32)			Trpm5	2.56574	0.0446099	TPM	Exon	Age	0.0511347	0.646166	Mus musculus transient receptor potential cation channel
Zfhx4	3.13109	0.0192191	LPKM-AP	Exon	Age	0.124356	0.262666	Mus musculus zinc finger homeodomain 4 (Zfhx4)			Twf2	3.20459	0.0172241	LPKM-SSB	Exon	Age	-0.103912	0.349862	Mus musculus twinfilin actin binding protein 2 (Twf2)			Sco2	3.30962	0.014728	TPM	Exon	Age	0.050934	0.647462	Mus musculus SCO2 cytochrome c oxidase assembly protein (Sco2)
Tmcc1	3.42383	0.0124235	LPKM-AP	Exon	Age	-0.124293	0.262911	Mus musculus transmembrane and coiled coil domains 1 (Tmcc1)			Aktip	3.26492	0.0157426	LPKM-SSB	Exon	Age	-0.103721	0.350753	Mus musculus thymoma viral proto-oncogene 1 interacting protein (Aktip)			Mdm4	3.06408	0.0212387	TPM	Exon	Age	-0.0508434	0.648048	Mus musculus transformed mouse 3T3 cell double minute 4 (Mdm4)
Kif21a	2.50535	0.048794	LPKM-AP	Exon	Age	0.124179	0.263352	Mus musculus kinesin family member 21A (Kif21a)			Nudcd1	3.19577	0.0174519	LPKM-SSB	Exon	Age	0.10348	0.35188	Mus musculus NudC domain containing 1 (Nudcd1)			Bend4	3.68114	0.00847249	TPM	Exon	Age	0.0507695	0.648526	Mus musculus BEN domain containing 4 (Bend4)
Fancg	3.20918	0.0171065	LPKM-AP	Exon	Age	-0.124	0.264048	Mus musculus Fanconi anemia			Inpp4b	3.11073	0.0198113	LPKM-SSB	Exon	Age	0.102865	0.354762	Mus musculus inositol polyphosphate-4-phosphatase			Trps1	3.4897	0.011263	TPM	Exon	Age	0.0505656	0.649844	Mus musculus trichorhinophalangeal syndrome I (human) (Trps1)
Ildr1	2.97505	0.0242538	LPKM-AP	Exon	Age	-0.123749	0.265024	Mus musculus immunoglobulin-like domain containing receptor 1 (Ildr1)			Fig4	3.01393	0.0228876	LPKM-SSB	Exon	Age	-0.102846	0.354854	Mus musculus FIG4 phosphoinositide 5-phosphatase (Fig4)			Smim3	3.56222	0.010111	TPM	Exon	Age	0.0503902	0.65098	Mus musculus small integral membrane protein 3 (Smim3)
Cnst	2.59675	0.0426014	LPKM-AP	Exon	Age	-0.122473	0.270021	Mus musculus consortin			Thrap3	2.8124	0.030907	LPKM-SSB	Exon	Age	-0.102126	0.358251	Mus musculus thyroid hormone receptor associated protein 3 (Thrap3)			Fbxl20	2.61553	0.0414287	TPM	Exon	Age	0.0503335	0.651347	Mus musculus F-box and leucine-rich repeat protein 20 (Fbxl20)
Ankrd52	3.1117	0.0197829	LPKM-AP	Exon	Age	0.121857	0.272453	Mus musculus ankyrin repeat domain 52 (Ankrd52)			Itpkb	2.69492	0.036815	LPKM-SSB	Exon	Age	0.101984	0.358922	Mus musculus inositol 1			Zbtb11	2.43121	0.0544621	TPM	Exon	Age	-0.0502048	0.65218	Mus musculus zinc finger and BTB domain containing 11 (Zbtb11)
Slc39a14	2.5291	0.0471039	LPKM-AP	Exon	Age	0.121709	0.273041	Mus musculus solute carrier family 39 (zinc transporter)			Ttc34	4.49612	0.00254281	LPKM-SSB	Exon	Age	-0.10177	0.359935	Mus musculus tetratricopeptide repeat domain 34 (Ttc34)			Gpr4	2.95569	0.0249639	TPM	Exon	Age	-0.0500606	0.653115	Mus musculus G protein-coupled receptor 4 (Gpr4)
Cpsf7	3.16763	0.0181999	LPKM-AP	Exon	Age	0.121376	0.274364	Mus musculus cleavage and polyadenylation specific factor 7 (Cpsf7)			Isg20l2	2.88946	0.0275544	LPKM-SSB	Exon	Age	0.101316	0.362095	Mus musculus interferon stimulated exonuclease gene 20-like 2 (Isg20l2)			Mtf2	2.61688	0.0413458	TPM	Exon	Age	-0.0499817	0.653626	Mus musculus metal response element binding transcription factor 2 (Mtf2)
A430090L17Rik	2.50111	0.0491014	LPKM-AP	Exon	Age	0.11992	0.280206	Mus musculus RIKEN cDNA A430090L17 gene (A430090L17Rik)			Wdtc1	2.77391	0.0327307	LPKM-SSB	Exon	Age	0.100931	0.363929	Mus musculus WD and tetratricopeptide repeats 1 (Wdtc1)			Zfp873	2.94586	0.0253324	TPM	Exon	Age	-0.0489618	0.660254	Mus musculus zinc finger protein 873 (Zfp873)
Gm5478	3.25957	0.0158687	LPKM-AP	Exon	Age	-0.119456	0.282086	Mus musculus predicted pseudogene 5478 (Gm5478)			Vsx2	2.90082	0.0270918	LPKM-SSB	Exon	Age	0.100025	0.368273	Mus musculus visual system homeobox 2 (Vsx2)			3110001I22Rik	2.43866	0.0538643	TPM	Exon	Age	-0.0487993	0.661312	Mus musculus RIKEN cDNA 3110001I22 gene (3110001I22Rik)
Zfp142	2.55011	0.0456575	LPKM-AP	Exon	Age	0.119296	0.282736	Mus musculus zinc finger protein 142 (Zfp142)			1700034P13Rik	3.17633	0.0179654	LPKM-SSB	Exon	Age	-0.099148	0.372509	Mus musculus RIKEN cDNA 1700034P13 gene (1700034P13Rik)			Arfgef1	2.8071	0.031152	TPM	Exon	Age	0.0486242	0.662454	Mus musculus ADP-ribosylation factor guanine nucleotide-exchange factor 1(brefeldin A-inhibited) (Arfgef1)
Nfya	2.9513	0.0251281	LPKM-AP	Exon	Age	-0.118983	0.28401	Mus musculus nuclear transcription factor-Y alpha (Nfya)			Lmod2	3.4977	0.0111297	LPKM-SSB	Exon	Age	0.098565	0.375341	Mus musculus leiomodin 2 (cardiac) (Lmod2)			Mtmr7	3.08242	0.0206657	TPM	Exon	Age	-0.0484034	0.663894	Mus musculus myotubularin related protein 7 (Mtmr7)
Ranbp17	4.46554	0.00265945	LPKM-AP	Exon	Age	0.118531	0.285854	Mus musculus RAN binding protein 17 (Ranbp17)			Sh2d4a	3.77076	0.00741683	LPKM-SSB	Exon	Age	-0.0984773	0.375769	Mus musculus SH2 domain containing 4A (Sh2d4a)			Ppp6r1	3.93752	0.00579238	TPM	Exon	Age	-0.0481246	0.665714	Mus musculus protein phosphatase 6
Sars	3.7399	0.00776451	LPKM-AP	Exon	Age	0.117976	0.288132	Mus musculus seryl-aminoacyl-tRNA synthetase (Sars)			Jam2	3.14866	0.018722	LPKM-SSB	Exon	Age	-0.098436	0.375969	Mus musculus junction adhesion molecule 2 (Jam2)			Ywhaz	2.69229	0.0369595	TPM	Exon	Age	0.0480173	0.666415	Mus musculus tyrosine 3-monooxygenase/tryptophan 5-monooxygenase activation protein
Atp6v0a4	4.22053	0.00381305	LPKM-AP	Exon	Age	-0.117324	0.290826	Mus musculus ATPase			Tbl2	2.87928	0.0279755	LPKM-SSB	Exon	Age	0.0984318	0.37599	Mus musculus transducin (beta)-like 2 (Tbl2)			Rmnd5b	2.45386	0.052665	TPM	Exon	Age	0.0474171	0.670342	Mus musculus required for meiotic nuclear division 5 homolog B (Rmnd5b)
Fam49a	2.96858	0.0244887	LPKM-AP	Exon	Age	-0.116751	0.293201	Mus musculus family with sequence similarity 49			Zdhhc8	2.73149	0.0348646	LPKM-SSB	Exon	Age	0.0983771	0.376257	Mus musculus zinc finger			AK081879	2.51247	0.048281	TPM	Exon	Age	0.0471765	0.671919	Mus musculus 16 days embryo head cDNA
Nfatc2	2.51505	0.0480962	LPKM-AP	Exon	Age	0.115704	0.297582	Mus musculus nuclear factor of activated T cells			Faf2	3.83355	0.00675715	LPKM-SSB	Exon	Age	-0.0980921	0.377648	Mus musculus Fas associated factor family member 2 (Faf2)			Uba2	2.54772	0.0458197	TPM	Exon	Age	0.0462269	0.678155	Mus musculus ubiquitin-like modifier activating enzyme 2 (Uba2)
Gprin3	2.61627	0.041383	LPKM-AP	Exon	Age	-0.115703	0.297586	Mus musculus GPRIN family member 3 (Gprin3)			Nf1	3.03761	0.0220936	LPKM-SSB	Exon	Age	-0.0978327	0.378916	Mus musculus neurofibromatosis 1 (Nf1)			Epha1	2.76608	0.0331147	TPM	Exon	Age	-0.0461467	0.678683	Mus musculus Eph receptor A1 (Epha1)
Unc13c	2.49481	0.0495629	LPKM-AP	Exon	Age	0.11337	0.3075	Mus musculus unc-13 homolog C (C. elegans) (Unc13c)			Syvn1	2.89459	0.0273444	LPKM-SSB	Exon	Age	0.0978276	0.378941	Mus musculus synovial apoptosis inhibitor 1			Ric8a	3.5503	0.0102918	TPM	Exon	Age	0.0459907	0.67971	Mus musculus RIC8 guanine nucleotide exchange factor A (Ric8a)
Pdgfrb	3.5196	0.0107729	LPKM-AP	Exon	Age	0.111988	0.313475	Mus musculus platelet derived growth factor receptor			Adipor2	2.67701	0.0378092	LPKM-SSB	Exon	Age	-0.0977442	0.37935	Mus musculus adiponectin receptor 2 (Adipor2)			AK047352	2.87543	0.0281365	TPM	Exon	Age	0.0455362	0.682705	Mus musculus 10 days neonate cerebellum cDNA
Zfp644	2.93182	0.0258683	LPKM-AP	Exon	Age	0.11177	0.314423	Mus musculus zinc finger protein 644 (Zfp644)			Ankrd33	2.7402	0.0344156	LPKM-SSB	Exon	Age	0.0965202	0.385375	Mus musculus ankyrin repeat domain 33 (Ankrd33)			9030025P20Rik	2.72634	0.0351329	TPM	Exon	Age	0.0454655	0.683171	Mus musculus RIKEN cDNA 9030025P20 gene (9030025P20Rik)
Wtap	2.81989	0.0305642	LPKM-AP	Exon	Age	0.111283	0.316549	Mus musculus Wilms tumour 1-associating protein (Wtap)			Hcn1	2.74655	0.0340917	LPKM-SSB	Exon	Age	-0.0960911	0.387501	Mus musculus hyperpolarization-activated			Bre	2.46131	0.0520869	TPM	Exon	Age	0.0454441	0.683312	Mus musculus brain and reproductive organ-expressed protein (Bre)
Scn11a	2.64726	0.0395199	LPKM-AP	Exon	Age	0.11124	0.316735	Mus musculus sodium channel			Slc6a5	2.72331	0.0352918	LPKM-SSB	Exon	Age	-0.095879	0.388555	Mus musculus solute carrier family 6 (neurotransmitter transporter			Rasa2	3.15198	0.0186296	TPM	Exon	Age	-0.0454353	0.683371	Mus musculus RAS p21 protein activator 2 (Rasa2)
Nop9	2.62015	0.0411453	LPKM-AP	Exon	Age	-0.110935	0.318076	Mus musculus NOP9 nucleolar protein (Nop9)			Rb1	2.75178	0.0338274	LPKM-SSB	Exon	Age	-0.0952334	0.391772	Mus musculus retinoblastoma 1 (Rb1)			Sowahc	2.52565	0.0473459	TPM	Exon	Age	0.0451394	0.685323	Mus musculus sosondowah ankyrin repeat domain family member C (Sowahc)
Zbtb43	2.8019	0.0313944	LPKM-AP	Exon	Age	-0.110747	0.318901	Mus musculus zinc finger and BTB domain containing 43 (Zbtb43)			Taf4b	3.47041	0.0115912	LPKM-SSB	Exon	Age	-0.0950018	0.39293	Mus musculus TATA-box binding protein associated factor 4b (Taf4b)			Hexim1	2.58122	0.0435956	TPM	Exon	Age	-0.044865	0.687137	Mus musculus hexamethylene bis-acetamide inducible 1 (Hexim1)
Fam161a	2.49297	0.0496984	LPKM-AP	Exon	Age	-0.109265	0.32546	Mus musculus family with sequence similarity 161			1700017G19Rik	3.02924	0.0223713	LPKM-SSB	Exon	Age	0.0946652	0.394616	Mus musculus RIKEN cDNA 1700017G19 gene (1700017G19Rik)			Galr2	5.18988	0.000926404	TPM	Exon	Age	-0.0447259	0.688057	Mus musculus galanin receptor 2 (Galr2)
Slamf6	3.81426	0.00695331	LPKM-AP	Exon	Age	0.108873	0.327206	Mus musculus SLAM family member 6 (Slamf6)			Smc2	2.7432	0.0342621	LPKM-SSB	Exon	Age	-0.0939102	0.398415	Mus musculus structural maintenance of chromosomes 2 (Smc2)			Rc3h1	2.9045	0.0269435	TPM	Exon	Age	0.0438953	0.693559	Mus musculus RING CCCH (C3H) domains 1 (Rc3h1)
Gpr61	2.71137	0.0359247	LPKM-AP	Exon	Age	0.107161	0.334918	Mus musculus G protein-coupled receptor 61 (Gpr61)			Slc25a27	3.29045	0.0151549	LPKM-SSB	Exon	Age	0.0928299	0.403887	Mus musculus solute carrier family 25			AK031221	2.60619	0.0420077	TPM	Exon	Age	-0.0438624	0.693777	Mus musculus 13 days embryo forelimb cDNA
Iffo2	4.38631	0.00298756	LPKM-AP	Exon	Age	0.10477	0.345875	Mus musculus intermediate filament family orphan 2 (Iffo2)			Ykt6	3.75559	0.00758576	LPKM-SSB	Exon	Age	0.0895377	0.420834	Mus musculus YKT6 v-SNARE homolog (S. cerevisiae) (Ykt6)			Atp2c1	4.41521	0.00286339	TPM	Exon	Age	-0.0436317	0.695308	Mus musculus ATPase
Ppm1b	2.94543	0.0253488	LPKM-AP	Exon	Age	0.104146	0.348771	Mus musculus protein phosphatase 1B			Tmem206	3.38152	0.0132318	LPKM-SSB	Exon	Age	-0.0895134	0.420961	Mus musculus transmembrane protein 206 (Tmem206)			Zfp180	2.62672	0.040745	TPM	Exon	Age	-0.0434883	0.696261	Mus musculus zinc finger protein 180 (Zfp180)
Mttp	2.74758	0.0340393	LPKM-AP	Exon	Age	0.102774	0.355191	Mus musculus microsomal triglyceride transfer protein (Mttp)			Adamts1	3.18155	0.0178261	LPKM-SSB	Exon	Age	0.0894565	0.421257	Mus musculus a disintegrin-like and metallopeptidase (reprolysin type) with thrombospondin type 1 motif			AK030236	3.40484	0.0127799	TPM	Exon	Age	0.0433429	0.697226	Mus musculus adult male testis cDNA
Atf7	2.59517	0.0427012	LPKM-AP	Exon	Age	0.100468	0.366149	Mus musculus activating transcription factor 7 (Atf7)			Fbxl19	3.54867	0.0103168	LPKM-SSB	Exon	Age	0.0888014	0.42468	Mus musculus F-box and leucine-rich repeat protein 19 (Fbxl19)			Hspa1a	3.14336	0.0188705	TPM	Exon	Age	0.0428516	0.700495	Mus musculus heat shock protein 1A (Hspa1a)
Chtf18	2.63295	0.0403697	LPKM-AP	Exon	Age	0.0966562	0.384704	Mus musculus CTF18			Hnrnpm	2.72488	0.0352095	LPKM-SSB	Exon	Age	-0.0886207	0.425626	Mus musculus heterogeneous nuclear ribonucleoprotein M (Hnrnpm)			Csnk1g1	2.75606	0.0336126	TPM	Exon	Age	0.0427262	0.701329	Mus musculus casein kinase 1
Slc35f6	2.9686	0.0244881	LPKM-AP	Exon	Age	-0.0964309	0.385818	Mus musculus solute carrier family 35			Dido1	2.97569	0.0242305	LPKM-SSB	Exon	Age	-0.0879282	0.429266	Mus musculus death inducer-obliterator 1 (Dido1)			Cstf3	3.11702	0.0196265	TPM	Exon	Age	-0.0421628	0.705085	Mus musculus cleavage stimulation factor
Zfp180	2.53897	0.0464188	LPKM-AP	Exon	Age	0.0957459	0.389217	Mus musculus zinc finger protein 180 (Zfp180)			AK077405	2.61502	0.0414604	LPKM-SSB	Exon	Age	-0.0868849	0.434783	Mus musculus 6 days neonate head cDNA			Pi4kb	2.84959	0.0292414	TPM	Exon	Age	0.0421092	0.705443	Mus musculus phosphatidylinositol 4-kinase
Rabep2	5.09519	0.0010623	LPKM-AP	Exon	Age	0.0937311	0.399319	Mus musculus rabaptin			Abca12	4.75657	0.00173741	LPKM-SSB	Exon	Age	-0.0863215	0.437779	Mus musculus ATP-binding cassette			Trappc2	2.62202	0.0410309	TPM	Exon	Age	-0.0418262	0.707333	Mus musculus trafficking protein particle complex 2 (Trappc2)
Sufu	3.03219	0.0222729	LPKM-AP	Exon	Age	-0.0921857	0.407171	Mus musculus suppressor of fused homolog (Drosophila) (Sufu)			Tmem108	2.84494	0.0294444	LPKM-SSB	Exon	Age	0.0855377	0.441966	Mus musculus transmembrane protein 108 (Tmem108)			Smg1	3.8407	0.00668589	TPM	Exon	Age	-0.0414234	0.710026	Mus musculus SMG1 homolog
Nmur2	2.61329	0.0415669	LPKM-AP	Exon	Age	0.091549	0.410433	Mus musculus neuromedin U receptor 2 (Nmur2)			Parg	4.35265	0.0031391	LPKM-SSB	Exon	Age	-0.0844517	0.447804	Mus musculus poly (ADP-ribose) glycohydrolase (Parg)			Rbm14	3.27865	0.0154237	TPM	Exon	Age	-0.0412833	0.710963	Mus musculus RNA binding motif protein 14 (Rbm14)
Icam5	2.6442	0.0397	LPKM-AP	Exon	Age	-0.0914171	0.41111	Mus musculus intercellular adhesion molecule 5			Sox10	3.06123	0.0213289	LPKM-SSB	Exon	Age	-0.0840036	0.450226	Mus musculus SRY (sex determining region Y)-box 10 (Sox10)			Zfp114	2.49223	0.0497529	TPM	Exon	Age	0.041184	0.711628	Mus musculus zinc finger protein 114 (Zfp114)
Kif26b	2.80723	0.031146	LPKM-AP	Exon	Age	-0.091412	0.411136	Mus musculus kinesin family member 26B (Kif26b)			Kbtbd6	2.98797	0.0237909	LPKM-SSB	Exon	Age	-0.0839113	0.450725	Mus musculus kelch repeat and BTB (POZ) domain containing 6 (Kbtbd6)			AW549877	3.79262	0.00718014	TPM	Exon	Age	0.0411294	0.711994	Mus musculus expressed sequence AW549877 (AW549877)
Phip	2.67502	0.0379212	LPKM-AP	Exon	Age	0.0907829	0.414376	Mus musculus pleckstrin homology domain interacting protein (Phip)			Tecta	2.88979	0.027541	LPKM-SSB	Exon	Age	0.083633	0.452234	Mus musculus tectorin alpha (Tecta)			Etaa1	2.90431	0.0269513	TPM	Exon	Age	-0.0409046	0.713499	Mus musculus Ewing tumor-associated antigen 1 (Etaa1)
Cdhr3	2.84331	0.0295163	LPKM-AP	Exon	Age	-0.0902668	0.417046	Mus musculus cadherin-related family member 3 (Cdhr3)			Rtp2	2.65752	0.0389215	LPKM-SSB	Exon	Age	0.0833363	0.453845	Mus musculus receptor transporter protein 2 (Rtp2)			Slc2a3	2.78201	0.0323384	TPM	Exon	Age	0.0406874	0.714955	Mus musculus solute carrier family 2 (facilitated glucose transporter)
Arid4a	3.19812	0.017391	LPKM-AP	Exon	Age	0.0900407	0.418218	Mus musculus AT rich interactive domain 4A (RBP1-like) (Arid4a)			Gm2a	3.58001	0.00984685	LPKM-SSB	Exon	Age	0.0827199	0.457203	Mus musculus GM2 ganglioside activator protein (Gm2a)			Tada1	3.51153	0.010903	TPM	Exon	Age	0.040549	0.715883	Mus musculus transcriptional adaptor 1 (Tada1)
Crym	2.49867	0.0492799	LPKM-AP	Exon	Age	-0.0894419	0.421334	Mus musculus crystallin			Enpp7	3.15194	0.0186307	LPKM-SSB	Exon	Age	-0.0822762	0.459628	Mus musculus ectonucleotide pyrophosphatase/phosphodiesterase 7 (Enpp7)			1700095J12Rik	4.24847	0.00365924	TPM	Exon	Age	0.0404322	0.716667	Mus musculus RIKEN cDNA 1700095J12 gene (1700095J12Rik)
Chn2	2.70904	0.0360493	LPKM-AP	Exon	Age	0.0874465	0.431809	Mus musculus chimerin 2 (Chn2)			Gcm2	2.64607	0.0395898	LPKM-SSB	Exon	Age	0.08171	0.462733	Mus musculus glial cells missing homolog 2 (Drosophila) (Gcm2)			Dbp	2.57475	0.0440168	TPM	Exon	Age	0.039777	0.721069	Mus musculus D site albumin promoter binding protein (Dbp)
AK148422	2.92287	0.0262159	LPKM-AP	Exon	Age	-0.0870071	0.434135	Mus musculus B16 F10Y cells cDNA			Zadh2	3.22822	0.0166278	LPKM-SSB	Exon	Age	-0.0814019	0.464428	Mus musculus zinc binding alcohol dehydrogenase			Fgfr1op2	3.15617	0.0185134	TPM	Exon	Age	0.0397019	0.721573	Mus musculus FGFR1 oncogene partner 2 (Fgfr1op2)
Fnip1	2.70621	0.0362015	LPKM-AP	Exon	Age	0.0852205	0.443667	Mus musculus folliculin interacting protein 1 (Fnip1)			4930552P12Rik	7.12176	6.09933e-05	LPKM-SSB	Exon	Age	0.0802495	0.470796	Mus musculus RIKEN cDNA 4930552P12 gene (4930552P12Rik)			Zfp169	3.3328	0.0142279	TPM	Exon	Age	-0.0395106	0.722861	Mus musculus zinc finger protein 169 (Zfp169)
Fam168a	3.073	0.0209581	LPKM-AP	Exon	Age	0.0838897	0.450842	Mus musculus family with sequence similarity 168			Acbd3	2.65652	0.0389794	LPKM-SSB	Exon	Age	-0.0802198	0.470961	Mus musculus acyl-Coenzyme A binding domain containing 3 (Acbd3)			Trrap	3.63361	0.00909266	TPM	Exon	Age	0.0389247	0.726808	Mus musculus transformation/transcription domain-associated protein (Trrap)
Erlin1	2.81854	0.0306258	LPKM-AP	Exon	Age	0.0835533	0.452666	Mus musculus ER lipid raft associated 1 (Erlin1)			Mafk	3.72966	0.00788349	LPKM-SSB	Exon	Age	-0.0801632	0.471275	Mus musculus v-maf musculoaponeurotic fibrosarcoma oncogene family			Atg12	2.86138	0.0287318	TPM	Exon	Age	0.0385762	0.729159	Mus musculus autophagy related 12 (Atg12)
Ubap1	2.55599	0.0452603	LPKM-AP	Exon	Age	0.0829922	0.455718	Mus musculus ubiquitin-associated protein 1 (Ubap1)			Ints4	3.50252	0.0110501	LPKM-SSB	Exon	Age	-0.0801133	0.471552	Mus musculus integrator complex subunit 4 (Ints4)			Zfp950	4.25119	0.00364465	TPM	Exon	Age	0.0381685	0.731912	Mus musculus zinc finger protein 950 (Zfp950)
Elf1	2.7637	0.0332324	LPKM-AP	Exon	Age	0.0825317	0.458231	Mus musculus E74-like factor 1 (Elf1)			Psen1	3.05762	0.0214441	LPKM-SSB	Exon	Age	0.0798893	0.472796	Mus musculus presenilin 1 (Psen1)			Ccdc84	2.84893	0.0292699	TPM	Exon	Age	0.037907	0.73368	Mus musculus coiled-coil domain containing 84 (Ccdc84)
Gpr85	2.51091	0.0483929	LPKM-AP	Exon	Age	0.0824114	0.458888	Mus musculus G protein-coupled receptor 85 (Gpr85)			Ndufa13	2.64504	0.0396502	LPKM-SSB	Exon	Age	0.0793513	0.475792	Mus musculus NADH dehydrogenase (ubiquinone) 1 alpha subcomplex			Usp38	3.64182	0.00898231	TPM	Exon	Age	0.0367747	0.741351	Mus musculus ubiquitin specific peptidase 38 (Usp38)
Uso1	2.60272	0.0422248	LPKM-AP	Exon	Age	0.0819584	0.46137	Mus musculus USO1 vesicle docking factor (Uso1)			Tbc1d5	3.25926	0.015876	LPKM-SSB	Exon	Age	0.0792104	0.476578	Mus musculus TBC1 domain family			Ncoa2	2.60733	0.041937	TPM	Exon	Age	0.0365656	0.742771	Mus musculus nuclear receptor coactivator 2 (Ncoa2)
Shb	2.92728	0.0260441	LPKM-AP	Exon	Age	0.081589	0.463399	Mus musculus src homology 2 domain-containing transforming protein B (Shb)			Extl3	2.63327	0.0403506	LPKM-SSB	Exon	Age	-0.0789749	0.477894	Mus musculus exostoses (multiple)-like 3 (Extl3)			Paip2	2.91027	0.0267129	TPM	Exon	Age	0.0361792	0.745396	Mus musculus polyadenylate-binding protein-interacting protein 2 (Paip2)
Mfap3l	3.3126	0.0146627	LPKM-AP	Exon	Age	-0.0814469	0.46418	Mus musculus microfibrillar-associated protein 3-like (Mfap3l)			Dync1h1	3.44637	0.0120135	LPKM-SSB	Exon	Age	0.078953	0.478016	Mus musculus dynein cytoplasmic 1 heavy chain 1 (Dync1h1)			Dfna5	3.19124	0.0175703	TPM	Exon	Age	-0.0358577	0.747583	Mus musculus deafness
Acbd5	3.05099	0.0216571	LPKM-AP	Exon	Age	-0.0774722	0.486336	Mus musculus acyl-Coenzyme A binding domain containing 5 (Acbd5)			Gtpbp4	3.22786	0.0166368	LPKM-SSB	Exon	Age	0.0786634	0.479637	Mus musculus GTP binding protein 4 (Gtpbp4)			Clk4	5.21719	0.00089059	TPM	Exon	Age	0.0343461	0.757889	Mus musculus CDC like kinase 4 (Clk4)
Zswim4	2.89387	0.0273738	LPKM-AP	Exon	Age	0.0774223	0.486617	Mus musculus zinc finger SWIM-type containing 4 (Zswim4)			Irf6	3.12384	0.0194278	LPKM-SSB	Exon	Age	0.0785951	0.48002	Mus musculus interferon regulatory factor 6 (Irf6)			Fam132b	2.4866	0.0501701	TPM	Exon	Age	0.03426	0.758478	Mus musculus family with sequence similarity 132
Snap29	2.65742	0.0389273	LPKM-AP	Exon	Age	0.0769752	0.489145	Mus musculus synaptosomal-associated protein 29 (Snap29)			AK136606	2.93106	0.0258975	LPKM-SSB	Exon	Age	0.0780664	0.482988	Mus musculus adult male epididymis cDNA			Zfp236	5.68711	0.000453825	TPM	Exon	Age	-0.0338202	0.761486	Mus musculus zinc finger protein 236 (Zfp236)
Neurl4	2.9771	0.0241797	LPKM-AP	Exon	Age	0.0754769	0.497665	Mus musculus neuralized E3 ubiquitin protein ligase 4 (Neurl4)			Ccdc151	3.28176	0.0153523	LPKM-SSB	Exon	Age	0.0779923	0.483405	Mus musculus coiled-coil domain containing 151 (Ccdc151)			DQ553968	2.86481	0.0285856	TPM	Exon	Age	0.033692	0.762363	Mus musculus piRNA piR-21080
Foxp4	2.92795	0.026018	LPKM-AP	Exon	Age	-0.0751309	0.499644	Mus musculus forkhead box P4 (Foxp4)			Arhgef1	4.04629	0.00493144	LPKM-SSB	Exon	Age	-0.0773995	0.486746	Mus musculus Rho guanine nucleotide exchange factor (GEF) 1 (Arhgef1)			Atxn7	3.29491	0.0150544	TPM	Exon	Age	0.033499	0.763684	Mus musculus ataxin 7 (Atxn7)
Slc26a9	2.60816	0.0418848	LPKM-AP	Exon	Age	-0.0749211	0.500846	Mus musculus solute carrier family 26			Scamp4	2.75168	0.0338324	LPKM-SSB	Exon	Age	-0.0767671	0.490324	Mus musculus secretory carrier membrane protein 4 (Scamp4)			AK006610	3.02728	0.0224366	TPM	Exon	Age	0.0332189	0.765603	Mus musculus adult male testis cDNA
Six4	3.15661	0.0185015	LPKM-AP	Exon	Age	-0.0748747	0.501112	Mus musculus sine oculis-related homeobox 4 (Six4)			Kdm4a	2.62391	0.0409159	LPKM-SSB	Exon	Age	0.0767153	0.490617	Mus musculus lysine (K)-specific demethylase 4A (Kdm4a)			Satb1	2.99204	0.0236472	TPM	Exon	Age	-0.032506	0.770493	Mus musculus special AT-rich sequence binding protein 1 (Satb1)
Zmym6	3.25672	0.0159361	LPKM-AP	Exon	Age	0.0739017	0.506707	Mus musculus zinc finger			Top1mt	4.07983	0.00469295	LPKM-SSB	Exon	Age	0.0760697	0.494285	Mus musculus DNA topoisomerase 1			AK165489	2.94873	0.0252243	TPM	Exon	Age	0.0324629	0.770789	Mus musculus adult male kidney cDNA
Actn4	2.80215	0.0313829	LPKM-AP	Exon	Age	0.0733661	0.5098	Mus musculus actinin alpha 4 (Actn4)			H2-Q8	2.98666	0.0238374	LPKM-SSB	Exon	Age	-0.0753416	0.498439	Mus musculus histocompatibility 2			Nqo2	2.87211	0.0282762	TPM	Exon	Age	-0.0323945	0.771259	Mus musculus NAD(P)H dehydrogenase
Zhx3	2.68912	0.0371342	LPKM-AP	Exon	Age	0.0730308	0.511741	Mus musculus zinc fingers and homeoboxes 3 (Zhx3)			Slc9a9	3.38117	0.0132386	LPKM-SSB	Exon	Age	-0.0752017	0.499239	Mus musculus solute carrier family 9 (sodium/hydrogen exchanger)			Calml4	2.53177	0.0469179	TPM	Exon	Age	0.0320131	0.773879	Mus musculus calmodulin-like 4 (Calml4)
AK153821	3.70876	0.00813194	LPKM-AP	Exon	Age	0.0715322	0.520464	Mus musculus 2 days neonate thymus thymic cells cDNA			Usp19	2.94284	0.0254467	LPKM-SSB	Exon	Age	-0.0709606	0.523811	Mus musculus ubiquitin specific peptidase 19 (Usp19)			Brwd3	3.02338	0.0225674	TPM	Exon	Age	0.0316607	0.776304	Mus musculus bromodomain and WD repeat domain containing 3 (Brwd3)
Col11a2	3.02403	0.0225456	LPKM-AP	Exon	Age	0.0703011	0.527686	Mus musculus collagen			AK138842	2.61261	0.0416087	LPKM-SSB	Exon	Age	-0.0707782	0.524882	Mus musculus 0 day neonate thymus cDNA			Abcc10	3.34049	0.0140658	TPM	Exon	Age	-0.0315958	0.77675	Mus musculus ATP-binding cassette
Ppp4r4	3.16212	0.0183501	LPKM-AP	Exon	Age	-0.0699155	0.529958	Mus musculus protein phosphatase 4			Zc3hc1	3.27362	0.0155399	LPKM-SSB	Exon	Age	-0.06971	0.531171	Mus musculus zinc finger			Baiap2l1	2.45447	0.0526171	TPM	Exon	Age	-0.0314718	0.777603	Mus musculus BAI1-associated protein 2-like 1 (Baiap2l1)
Pik3r5	2.7801	0.0324304	LPKM-AP	Exon	Age	0.0694294	0.532829	Mus musculus phosphoinositide-3-kinase			Shan	2.85023	0.0292133	LPKM-SSB	Exon	Age	-0.0696927	0.531273	.			Pycr1	4.0525	0.00488636	TPM	Exon	Age	0.0312845	0.778893	Mus musculus pyrroline-5-carboxylate reductase 1 (Pycr1)
Ptges	3.19649	0.0174334	LPKM-AP	Exon	Age	-0.0693892	0.533067	Mus musculus prostaglandin E synthase (Ptges)			Cftr	2.97986	0.0240804	LPKM-SSB	Exon	Age	-0.0691153	0.534689	Mus musculus cystic fibrosis transmembrane conductance regulator (Cftr)			AK076313	2.92158	0.0262664	TPM	Exon	Age	-0.0308279	0.78204	Mus musculus 10 days neonate skin cDNA
Taf1a	2.75523	0.0336541	LPKM-AP	Exon	Age	0.0685488	0.538051	Mus musculus TATA-box binding protein associated factor			Pi4ka	4.20762	0.00388629	LPKM-SSB	Exon	Age	-0.0687891	0.536623	Mus musculus phosphatidylinositol 4-kinase			Birc6	3.02666	0.0224575	TPM	Exon	Age	-0.0301373	0.786805	Mus musculus baculoviral IAP repeat-containing 6 (Birc6)
Rbck1	2.93896	0.0255947	LPKM-AP	Exon	Age	0.0684826	0.538445	Mus musculus RanBP-type and C3HC4-type zinc finger containing 1 (Rbck1)			Pcx	2.73634	0.0346141	LPKM-SSB	Exon	Age	-0.0673287	0.545326	Mus musculus pyruvate carboxylase (Pcx)			Rps6kb1	3.45959	0.0117794	TPM	Exon	Age	-0.0297191	0.789695	Mus musculus ribosomal protein S6 kinase
Cry2	3.15943	0.0184239	LPKM-AP	Exon	Age	0.0677293	0.542932	Mus musculus cryptochrome 2 (photolyase-like) (Cry2)			Cntn2	3.80406	0.00705926	LPKM-SSB	Exon	Age	-0.0664183	0.550787	Mus musculus contactin 2 (Cntn2)			Pnma1	4.25374	0.00363095	TPM	Exon	Age	-0.0297052	0.789791	Mus musculus paraneoplastic antigen MA1 (Pnma1)
Klhl14	2.77962	0.0324538	LPKM-AP	Exon	Age	-0.0666753	0.549242	Mus musculus kelch-like 14 (Klhl14)			Arid3a	2.85133	0.0291656	LPKM-SSB	Exon	Age	-0.0661471	0.552418	Mus musculus AT rich interactive domain 3A (BRIGHT-like) (Arid3a)			2810403A07Rik	4.28077	0.00348928	TPM	Exon	Age	0.0293812	0.792032	Mus musculus RIKEN cDNA 2810403A07 gene (2810403A07Rik)
Gm7104	2.50079	0.0491248	LPKM-AP	Exon	Age	0.0650743	0.558894	Mus musculus predicted gene 7104 (Gm7104)			Tkfc	3.17302	0.0180541	LPKM-SSB	Exon	Age	0.0658719	0.554076	Mus musculus triokinase			Elac1	3.06699	0.0211465	TPM	Exon	Age	0.0289898	0.794741	Mus musculus elaC ribonuclease Z 1 (Elac1)
AK136986	2.53884	0.0464281	LPKM-AP	Exon	Age	0.0634652	0.568676	Mus musculus 12 days embryo embryonic body between diaphragm region and neck cDNA			Gm20604	3.0585	0.021416	LPKM-SSB	Exon	Age	-0.0656804	0.555231	Mus musculus predicted gene 20604 (Gm20604)			Msh6	3.15071	0.0186647	TPM	Exon	Age	0.0285875	0.797528	Mus musculus mutS homolog 6 (Msh6)
Cdc25a	2.92023	0.0263193	LPKM-AP	Exon	Age	0.0613909	0.581404	Mus musculus cell division cycle 25A (Cdc25a)			Pars2	2.86201	0.0287051	LPKM-SSB	Exon	Age	-0.0655177	0.556213	Mus musculus prolyl-tRNA synthetase (mitochondrial)(putative) (Pars2)			Cldn20	2.43342	0.0542843	TPM	Exon	Age	-0.0281892	0.800291	Mus musculus claudin 20 (Cldn20)
Cntrob	2.91063	0.0266985	LPKM-AP	Exon	Age	0.0606207	0.586162	Mus musculus centrobin			Repin1	2.7446	0.0341907	LPKM-SSB	Exon	Age	-0.0652719	0.557699	Mus musculus replication initiator 1 (Repin1)			Nlrx1	4.02453	0.00509264	TPM	Exon	Age	0.0279978	0.801619	Mus musculus NLR family member X1 (Nlrx1)
C2cd4c	2.8392	0.0296972	LPKM-AP	Exon	Age	0.0604932	0.586951	Mus musculus C2 calcium-dependent domain containing 4C (C2cd4c)			Foxl2	3.11173	0.0197819	LPKM-SSB	Exon	Age	0.0649976	0.559359	Mus musculus forkhead box L2 (Foxl2)			Ccdc167	5.69306	0.000449987	TPM	Exon	Age	0.0279175	0.802176	Mus musculus coiled-coil domain containing 167 (Ccdc167)
Zhx1	2.97587	0.0242242	LPKM-AP	Exon	Age	0.0603608	0.587772	Mus musculus zinc fingers and homeoboxes 1 (Zhx1)			Lmod1	4.10624	0.00451337	LPKM-SSB	Exon	Age	-0.0648829	0.560054	Mus musculus leiomodin 1 (smooth muscle) (Lmod1)			Fbxw2	2.89952	0.0271444	TPM	Exon	Age	0.0277939	0.803034	Mus musculus F-box and WD-40 domain protein 2 (Fbxw2)
Zfp770	2.49381	0.0496364	LPKM-AP	Exon	Age	-0.0598946	0.590664	Mus musculus zinc finger protein 770 (Zfp770)			Klhl17	3.47563	0.0115014	LPKM-SSB	Exon	Age	-0.0638847	0.566119	Mus musculus kelch-like 17 (Klhl17)			Ubp1	3.14402	0.0188521	TPM	Exon	Age	0.0274938	0.805119	Mus musculus upstream binding protein 1 (Ubp1)
Ttn	4.65175	0.00202473	LPKM-AP	Exon	Age	0.0595767	0.59264	Mus musculus titin (Ttn)			Six6	4.78768	0.00166038	LPKM-SSB	Exon	Age	-0.0628969	0.57215	Mus musculus sine oculis-related homeobox 6 (Six6)			Rttn	2.57789	0.043812	TPM	Exon	Age	-0.0272864	0.80656	Mus musculus rotatin (Rttn)
Grhl2	2.65994	0.0387815	LPKM-AP	Exon	Age	0.0595747	0.592653	Mus musculus grainyhead-like 2 (Drosophila) (Grhl2)			Ftx	3.08438	0.0206055	LPKM-SSB	Exon	Age	-0.062488	0.574656	Mus musculus Ftx transcript			Gm6583	3.51164	0.0109012	TPM	Exon	Age	0.0271351	0.807612	Mus musculus predicted gene 6583 (Gm6583)
Ccdc62	2.99295	0.0236149	LPKM-AP	Exon	Age	0.0580128	0.602405	Mus musculus coiled-coil domain containing 62 (Ccdc62)			Pigk	2.90491	0.0269272	LPKM-SSB	Exon	Age	-0.0602246	0.588616	Mus musculus phosphatidylinositol glycan anchor biosynthesis			Thada	3.84025	0.00669043	TPM	Exon	Age	-0.0263948	0.812763	Mus musculus thyroid adenoma associated (Thada)
Gpr183	2.53735	0.0465307	LPKM-AP	Exon	Age	0.0576859	0.604455	Mus musculus G protein-coupled receptor 183 (Gpr183)			Shq1	3.35606	0.0137432	LPKM-SSB	Exon	Age	0.0600268	0.589843	Mus musculus SHQ1 homolog (S. cerevisiae) (Shq1)			Jazf1	3.26089	0.0158375	TPM	Exon	Age	-0.0263303	0.813213	Mus musculus JAZF zinc finger 1 (Jazf1)
Mon1b	2.70575	0.0362262	LPKM-AP	Exon	Age	0.0575942	0.60503	Mus musculus MON1 homolog B			Slc4a8	3.1449	0.0188273	LPKM-SSB	Exon	Age	-0.0599261	0.590469	Mus musculus solute carrier family 4 (anion exchanger)			A830080D01Rik	3.16632	0.0182355	TPM	Exon	Age	-0.0262742	0.813604	Mus musculus RIKEN cDNA A830080D01 gene (A830080D01Rik)
Itpkb	2.93541	0.0257302	LPKM-AP	Exon	Age	0.0575185	0.605506	Mus musculus inositol 1			Dicer1	2.61766	0.0412979	LPKM-SSB	Exon	Age	-0.0594511	0.593422	Mus musculus dicer 1			Cmtr1	2.48828	0.0500452	TPM	Exon	Age	0.0262712	0.813624	Mus musculus cap methyltransferase 1 (Cmtr1)
Slc19a3	2.76088	0.0333722	LPKM-AP	Exon	Age	-0.0566225	0.611144	Mus musculus solute carrier family 19			Myo3a	3.11518	0.0196804	LPKM-SSB	Exon	Age	0.0566337	0.611074	Mus musculus myosin IIIA (Myo3a)			Sbno1	2.68495	0.0373651	TPM	Exon	Age	-0.026164	0.814371	Mus musculus strawberry notch homolog 1 (Drosophila) (Sbno1)
Nek7	4.4645	0.00266352	LPKM-AP	Exon	Age	0.0548877	0.622127	Mus musculus NIMA (never in mitosis gene a)-related expressed kinase 7 (Nek7)			Dcaf5	3.00585	0.0231653	LPKM-SSB	Exon	Age	-0.0563426	0.612911	Mus musculus DDB1 and CUL4 associated factor 5 (Dcaf5)			Wdr90	2.53506	0.0466889	TPM	Exon	Age	0.0261325	0.814591	Mus musculus WD repeat domain 90 (Wdr90)
Lhfpl2	2.9221	0.0262461	LPKM-AP	Exon	Age	0.0548877	0.622127	Mus musculus lipoma HMGIC fusion partner-like 2 (Lhfpl2)			Zfp956	4.14758	0.00424618	LPKM-SSB	Exon	Age	0.0561647	0.614034	Mus musculus zinc finger protein 956 (Zfp956)			Pyroxd1	2.77951	0.0324591	TPM	Exon	Age	0.0260889	0.814894	Mus musculus pyridine nucleotide-disulphide oxidoreductase domain 1 (Pyroxd1)
Lmna	3.11847	0.019584	LPKM-AP	Exon	Age	0.0506962	0.649	Mus musculus lamin A (Lmna)			Mre11a	2.73246	0.0348143	LPKM-SSB	Exon	Age	0.0556873	0.617054	Mus musculus MRE11A homolog A			Tagap	2.50324	0.048947	TPM	Exon	Age	0.0257623	0.817172	Mus musculus T cell activation Rho GTPase activating protein (Tagap)
Mtf2	2.68126	0.0375709	LPKM-AP	Exon	Age	0.0505888	0.649694	Mus musculus metal response element binding transcription factor 2 (Mtf2)			Vcl	2.61224	0.0416318	LPKM-SSB	Exon	Age	0.0554756	0.618395	Mus musculus vinculin (Vcl)			Fam13b	4.15444	0.00420345	TPM	Exon	Age	0.0257566	0.817211	Mus musculus family with sequence similarity 13
Mx2	2.66826	0.0383047	LPKM-AP	Exon	Age	0.0503893	0.650985	Mus musculus MX dynamin-like GTPase 2 (Mx2)			Gfpt2	2.81794	0.0306533	LPKM-SSB	Exon	Age	-0.0550076	0.621365	Mus musculus glutamine fructose-6-phosphate transaminase 2 (Gfpt2)			Ovca2	2.7129	0.0358427	TPM	Exon	Age	-0.0255368	0.818744	Mus musculus candidate tumor suppressor in ovarian cancer 2 (Ovca2)
Pcmtd1	4.32705	0.00325953	LPKM-AP	Exon	Age	-0.0499569	0.653787	Mus musculus protein-L-isoaspartate (D-aspartate) O-methyltransferase domain containing 1 (Pcmtd1)			Map4k3	3.19023	0.0175968	LPKM-SSB	Exon	Age	0.0547895	0.62275	Mus musculus mitogen-activated protein kinase kinase kinase kinase 3 (Map4k3)			AK033339	2.54279	0.0461567	TPM	Exon	Age	-0.0249144	0.823089	Mus musculus 15 days embryo male testis cDNA
Krt71	3.12921	0.0192728	LPKM-AP	Exon	Age	0.0496931	0.6555	Mus musculus keratin 71 (Krt71)			Lmf1	2.96151	0.0247484	LPKM-SSB	Exon	Age	0.0540865	0.627226	Mus musculus lipase maturation factor 1 (Lmf1)			Cnot1	2.69608	0.0367514	TPM	Exon	Age	0.0249094	0.823124	Mus musculus CCR4-NOT transcription complex
Chd7	2.52765	0.0472055	LPKM-AP	Exon	Age	-0.0495881	0.656181	Mus musculus chromodomain helicase DNA binding protein 7 (Chd7)			Xirp1	2.86312	0.0286576	LPKM-SSB	Exon	Age	-0.0540465	0.627482	Mus musculus xin actin-binding repeat containing 1 (Xirp1)			Crbn	2.47624	0.0509461	TPM	Exon	Age	-0.02477	0.824098	Mus musculus cereblon (Crbn)
C130026I21Rik	2.95841	0.0248631	LPKM-AP	Exon	Age	-0.0491806	0.65883	Mus musculus RIKEN cDNA C130026I21 gene			Smad1	2.80294	0.031346	LPKM-SSB	Exon	Age	0.0537383	0.629448	Mus musculus SMAD family member 1 (Smad1)			Cd46	3.35586	0.0137473	TPM	Exon	Age	-0.0246809	0.824721	Mus musculus CD46 antigen
Smok2b	3.01387	0.0228896	LPKM-AP	Exon	Age	-0.0491312	0.659151	Mus musculus sperm motility kinase 2B (Smok2b)			Helz2	3.27961	0.0154016	LPKM-SSB	Exon	Age	-0.0532942	0.632287	Mus musculus helicase with zinc finger 2			AK032505	6.1139	0.000247753	TPM	Exon	Age	0.0245122	0.8259	Mus musculus adult male olfactory brain cDNA
Zfp523	3.70706	0.00815247	LPKM-AP	Exon	Age	0.0489355	0.660425	Mus musculus zinc finger protein 523 (Zfp523)			Sppl3	2.99852	0.0234196	LPKM-SSB	Exon	Age	-0.0527704	0.635642	Mus musculus signal peptide peptidase 3 (Sppl3)			Med13	3.61439	0.00935613	TPM	Exon	Age	-0.0243204	0.827241	Mus musculus mediator complex subunit 13 (Med13)
Chodl	3.08675	0.0205325	LPKM-AP	Exon	Age	-0.0488182	0.66119	Mus musculus chondrolectin (Chodl)			Fstl3	2.76456	0.0331895	LPKM-SSB	Exon	Age	0.0527193	0.63597	Mus musculus follistatin-like 3 (Fstl3)			Adck2	2.99952	0.0233848	TPM	Exon	Age	0.0241699	0.828294	Mus musculus aarF domain containing kinase 2 (Adck2)
Fzd5	3.35021	0.0138634	LPKM-AP	Exon	Age	0.0481562	0.665508	Mus musculus frizzled class receptor 5 (Fzd5)			Rsbn1	2.74399	0.0342221	LPKM-SSB	Exon	Age	0.0515523	0.643472	Mus musculus rosbin			Ahsa2	3.21041	0.0170754	TPM	Exon	Age	-0.0240301	0.829272	Mus musculus AHA1
Slc25a13	2.73086	0.0348975	LPKM-AP	Exon	Age	-0.0473479	0.670795	Mus musculus solute carrier family 25 (mitochondrial carrier			Matn2	2.60238	0.0422463	LPKM-SSB	Exon	Age	0.0510677	0.646599	Mus musculus matrilin 2 (Matn2)			3110056K07Rik	2.48922	0.0499756	TPM	Exon	Age	-0.0239755	0.829654	Mus musculus RIKEN cDNA 3110056K07 gene (3110056K07Rik)
Runx1	2.58072	0.0436284	LPKM-AP	Exon	Age	-0.0470283	0.672891	Mus musculus runt related transcription factor 1 (Runx1)			Arhgef40	2.60416	0.042135	LPKM-SSB	Exon	Age	-0.0496833	0.655563	Mus musculus Rho guanine nucleotide exchange factor (GEF) 40 (Arhgef40)			AK037171	3.76236	0.00750984	TPM	Exon	Age	0.0239546	0.8298	Mus musculus 6 days neonate skin cDNA
Phf2	5.27613	0.000818031	LPKM-AP	Exon	Age	0.0454243	0.683443	Mus musculus PHD finger protein 2 (Phf2)			Pidd1	2.67668	0.0378275	LPKM-SSB	Exon	Age	0.049084	0.659459	Mus musculus p53 induced death domain protein 1 (Pidd1)			Phip	4.14269	0.00427695	TPM	Exon	Age	-0.0233867	0.833776	Mus musculus pleckstrin homology domain interacting protein (Phip)
Polr3g	2.83691	0.0297991	LPKM-AP	Exon	Age	0.0451704	0.685119	Mus musculus polymerase (RNA) III (DNA directed) polypeptide G (Polr3g)			Tbc1d12	2.62347	0.0409424	LPKM-SSB	Exon	Age	-0.0489244	0.660498	Mus musculus TBC1D12: TBC1 domain family			Best1	2.97458	0.0242708	TPM	Exon	Age	-0.0231269	0.835597	Mus musculus bestrophin 1 (Best1)
Fbxo10	3.78068	0.00730851	LPKM-AP	Exon	Age	0.0439003	0.693526	Mus musculus F-box protein 10 (Fbxo10)			Ciapin1	3.69735	0.00827094	LPKM-SSB	Exon	Age	0.047413	0.670369	Mus musculus cytokine induced apoptosis inhibitor 1 (Ciapin1)			Pisd-ps1	2.7834	0.0322716	TPM	Exon	Age	0.0230814	0.835916	Mus musculus phosphatidylserine decarboxylase
Clasp2	2.52745	0.0472194	LPKM-AP	Exon	Age	-0.0432429	0.697892	Mus musculus CLIP associating protein 2 (Clasp2)			Pianp	2.7221	0.0353556	LPKM-SSB	Exon	Age	-0.0467706	0.674581	Mus musculus PILR alpha associated neural protein (Pianp)			Plekhg1	2.7543	0.0337007	TPM	Exon	Age	-0.0230547	0.836103	Mus musculus pleckstrin homology domain containing
Btc	4.50966	0.00249282	LPKM-AP	Exon	Age	-0.042502	0.702823	Mus musculus betacellulin			Izumo1	3.13817	0.019017	LPKM-SSB	Exon	Age	0.0467651	0.674618	Mus musculus izumo sperm-egg fusion 1 (Izumo1)			Ogt	3.30489	0.0148321	TPM	Exon	Age	-0.0228775	0.837345	Mus musculus O-linked N-acetylglucosamine (GlcNAc) transferase (UDP-N-acetylglucosamine:polypeptide-N-acetylglucosaminyl transferase) (Ogt)
Spef2	2.66034	0.0387585	LPKM-AP	Exon	Age	0.0424032	0.703482	Mus musculus sperm flagellar 2 (Spef2)			Slc35c2	3.07329	0.0209489	LPKM-SSB	Exon	Age	0.0463052	0.67764	Mus musculus solute carrier family 35			Kdm5d	2.69425	0.0368518	TPM	Exon	Age	0.0226422	0.838996	Mus musculus lysine (K)-specific demethylase 5D (Kdm5d)
Ttll8	2.81291	0.0308835	LPKM-AP	Exon	Age	0.041403	0.710162	Mus musculus tubulin tyrosine ligase-like family			Rfx6	3.08572	0.0205641	LPKM-SSB	Exon	Age	0.0452534	0.684571	Mus musculus regulatory factor X			Fbxl5	3.39525	0.0129639	TPM	Exon	Age	0.0225076	0.83994	Mus musculus F-box and leucine-rich repeat protein 5 (Fbxl5)
Ppp2r1a	2.50294	0.0489685	LPKM-AP	Exon	Age	0.0395317	0.722719	Mus musculus protein phosphatase 2			Colec10	2.85708	0.0289166	LPKM-SSB	Exon	Age	-0.0445382	0.689299	Mus musculus collectin sub-family member 10 (Colec10)			AK049068	2.79575	0.0316831	TPM	Exon	Age	-0.0222565	0.841703	Mus musculus 0 day neonate cerebellum cDNA
Prodh	2.95678	0.0249236	LPKM-AP	Exon	Age	0.0391883	0.725031	Mus musculus proline dehydrogenase (Prodh)			AK038964	2.6816	0.0375519	LPKM-SSB	Exon	Age	0.0444603	0.689814	Mus musculus adult male hypothalamus cDNA			Pex1	3.59238	0.00966737	TPM	Exon	Age	-0.0219126	0.844118	Mus musculus peroxisomal biogenesis factor 1 (Pex1)
Casc5	2.844	0.0294857	LPKM-AP	Exon	Age	0.0383031	0.731003	Mus musculus cancer susceptibility candidate 5 (Casc5)			Slc18a1	2.96986	0.0244422	LPKM-SSB	Exon	Age	-0.044024	0.692705	Mus musculus solute carrier family 18 (vesicular monoamine)			Ctc1	2.48054	0.0506226	TPM	Exon	Age	0.0210941	0.849871	Mus musculus CTS telomere maintenance complex component 1 (Ctc1)
Arvcf	3.47114	0.0115785	LPKM-AP	Exon	Age	0.0383029	0.731004	Mus musculus armadillo repeat gene deleted in velo-cardio-facial syndrome (Arvcf)			AK148386	2.82794	0.0301997	LPKM-SSB	Exon	Age	-0.043949	0.693203	Mus musculus B16 F10Y cells cDNA			Ermp1	3.37595	0.013342	TPM	Exon	Age	-0.0200626	0.857133	Mus musculus endoplasmic reticulum metallopeptidase 1 (Ermp1)
Arhgap19	2.56837	0.044436	LPKM-AP	Exon	Age	0.0371851	0.738568	Mus musculus Rho GTPase activating protein 19 (Arhgap19)			Cdkn2aip	2.90433	0.0269503	LPKM-SSB	Exon	Age	0.0436474	0.695204	Mus musculus CDKN2A interacting protein (Cdkn2aip)			Xpo1	2.87936	0.0279725	TPM	Exon	Age	0.0191996	0.863217	Mus musculus exportin 1 (Xpo1)
Nfix	2.6299	0.0405533	LPKM-AP	Exon	Age	-0.036439	0.743631	Mus musculus nuclear factor I/X (Nfix)			Cdh4	3.85535	0.00654227	LPKM-SSB	Exon	Age	0.0435397	0.695919	Mus musculus cadherin 4 (Cdh4)			Ankhd1	2.90414	0.0269579	TPM	Exon	Age	-0.019103	0.863899	Mus musculus ankyrin repeat and KH domain containing 1 (Ankhd1)
Prkrir	2.67252	0.0380626	LPKM-AP	Exon	Age	0.0344002	0.75752	Mus musculus protein-kinase			Zfat	2.617	0.0413381	LPKM-SSB	Exon	Age	-0.0434467	0.696537	Mus musculus zinc finger and AT hook domain containing (Zfat)			AK009785	3.74087	0.00775332	TPM	Exon	Age	0.0190552	0.864237	Mus musculus adult male tongue cDNA
Tbk1	2.82272	0.0304355	LPKM-AP	Exon	Age	0.0342247	0.758719	Mus musculus TANK-binding kinase 1 (Tbk1)			Gpat4	2.90768	0.0268161	LPKM-SSB	Exon	Age	-0.0418218	0.707362	Mus musculus glycerol-3-phosphate acyltransferase 4 (Gpat4)			Rufy2	2.92188	0.0262546	TPM	Exon	Age	0.0189153	0.865224	Mus musculus RUN and FYVE domain-containing 2 (Rufy2)
Aph1b	2.90976	0.0267334	LPKM-AP	Exon	Age	-0.0330534	0.766737	Mus musculus aph1 homolog B			Tomm6	2.74098	0.0343756	LPKM-SSB	Exon	Age	0.0412563	0.711144	Mus musculus translocase of outer mitochondrial membrane 6 homolog (yeast) (Tomm6)			AK035950	2.41106	0.0561118	TPM	Exon	Age	0.018898	0.865346	Mus musculus 16 days neonate cerebellum cDNA
Adgrb2	2.49306	0.049691	LPKM-AP	Exon	Age	0.0323091	0.771846	Mus musculus adhesion G protein-coupled receptor B2 (Adgrb2)			Kri1	2.63012	0.0405398	LPKM-SSB	Exon	Age	-0.0398441	0.720617	Mus musculus KRI1 homolog (Kri1)			Nktr	3.92906	0.00586544	TPM	Exon	Age	0.0187868	0.866131	Mus musculus natural killer tumor recognition sequence (Nktr)
AK085824	3.01319	0.0229129	LPKM-AP	Exon	Age	-0.0318577	0.774948	Mus musculus 16 days neonate heart cDNA			Stx6	3.28077	0.015375	LPKM-SSB	Exon	Age	0.039375	0.723773	Mus musculus syntaxin 6 (Stx6)			F420014N23Rik	2.76713	0.0330629	TPM	Exon	Age	0.018733	0.866511	Mus musculus RIKEN cDNA F420014N23 gene (F420014N23Rik)
Bcl2l2	2.59913	0.0424511	LPKM-AP	Exon	Age	0.0317556	0.775651	Mus musculus BCL2-like 2 (Bcl2l2)			Gtse1	2.67921	0.0376858	LPKM-SSB	Exon	Age	0.0390157	0.726194	Mus musculus G two S phase expressed protein 1 (Gtse1)			Nsun5	2.88108	0.0279007	TPM	Exon	Age	0.0178001	0.873102	Mus musculus NOL1/NOP2/Sun domain family
Mum1	2.73502	0.0346822	LPKM-AP	Exon	Age	0.0302721	0.785874	Mus musculus melanoma associated antigen (mutated) 1 (Mum1)			Cox10	3.69299	0.00832472	LPKM-SSB	Exon	Age	-0.0385154	0.729569	Mus musculus cytochrome c oxidase assembly protein 10 (Cox10)			Ralgapa1	2.62111	0.0410863	TPM	Exon	Age	0.0174893	0.875299	Mus musculus Ral GTPase activating protein
Acot3	2.63123	0.0404731	LPKM-AP	Exon	Age	-0.0293964	0.791927	Mus musculus acyl-CoA thioesterase 3 (Acot3)			AK045670	2.72091	0.0354181	LPKM-SSB	Exon	Age	-0.0373135	0.737698	Mus musculus adult male corpora quadrigemina cDNA			Smpd4	2.8089	0.0310689	TPM	Exon	Age	-0.017457	0.875528	Mus musculus sphingomyelin phosphodiesterase 4 (Smpd4)
Xrn1	3.04633	0.0218082	LPKM-AP	Exon	Age	0.0288414	0.795769	Mus musculus 5'-3' exoribonuclease 1 (Xrn1)			BC100451	2.7141	0.0357791	LPKM-SSB	Exon	Age	0.0364248	0.743727	Mus musculus cDNA sequence BC100451 (BC100451)			Mau2	2.53424	0.0467461	TPM	Exon	Age	-0.0171138	0.877956	Mus musculus MAU2 sister chromatid cohesion factor (Mau2)
Zfp831	2.81835	0.0306344	LPKM-AP	Exon	Age	0.028069	0.801125	Mus musculus zinc finger protein 831 (Zfp831)			Gmps	2.66747	0.0383493	LPKM-SSB	Exon	Age	0.0357785	0.748122	Mus musculus guanine monophosphate synthetase (Gmps)			Zfp668	2.84394	0.0294885	TPM	Exon	Age	0.0170712	0.878258	Mus musculus zinc finger protein 668 (Zfp668)
Eef2k	2.7165	0.0356513	LPKM-AP	Exon	Age	-0.0279783	0.801754	Mus musculus eukaryotic elongation factor-2 kinase (Eef2k)			Mto1	2.77973	0.0324485	LPKM-SSB	Exon	Age	-0.0331702	0.765937	Mus musculus mitochondrial tRNA translation optimization 1 (Mto1)			AK040808	2.55045	0.0456342	TPM	Exon	Age	-0.0169106	0.879394	Mus musculus adult male aorta and vein cDNA
Ocln	2.4936	0.0496519	LPKM-AP	Exon	Age	0.0279679	0.801826	Mus musculus occludin (Ocln)			Kcnj4	3.74392	0.00771825	LPKM-SSB	Exon	Age	0.0325557	0.770152	Mus musculus potassium inwardly-rectifying channel			AK160408	2.45022	0.0529501	TPM	Exon	Age	-0.0165991	0.881599	Mus musculus adult male cerebellum cDNA
C5ar2	3.40787	0.0127225	LPKM-AP	Exon	Age	0.0279574	0.801899	Mus musculus complement component 5a receptor 2 (C5ar2)			Nt5e	3.36369	0.0135878	LPKM-SSB	Exon	Age	0.0323131	0.771818	Mus musculus 5' nucleotidase			AK034716	2.67448	0.0379519	TPM	Exon	Age	-0.0165938	0.881637	Mus musculus 12 days embryo embryonic body between diaphragm region and neck cDNA
4921509O07Rik	3.19584	0.0174503	LPKM-AP	Exon	Age	0.0279568	0.801903	Mus musculus RIKEN cDNA 4921509O07 gene (4921509O07Rik)			Psme3	3.26862	0.0156561	LPKM-SSB	Exon	Age	0.0321681	0.772815	Mus musculus proteaseome (prosome			Pds5a	2.75128	0.0338526	TPM	Exon	Age	-0.0161115	0.885054	Mus musculus PDS5 cohesin associated factor A (Pds5a)
Prf1	2.53207	0.046897	LPKM-AP	Exon	Age	0.0278745	0.802474	Mus musculus perforin 1 (pore forming protein) (Prf1)			Cdh22	3.91829	0.00595972	LPKM-SSB	Exon	Age	0.0320324	0.773747	Mus musculus cadherin 22 (Cdh22)			AB341725	2.57179	0.0442107	TPM	Exon	Age	0.0159828	0.885966	Mus musculus non-coding RNA
Gmeb1	3.5491	0.0103102	LPKM-AP	Exon	Age	-0.0275475	0.804745	Mus musculus glucocorticoid modulatory element binding protein 1 (Gmeb1)			Bcl11b	2.60564	0.0420424	LPKM-SSB	Exon	Age	0.0311988	0.779484	Mus musculus B cell leukemia/lymphoma 11B (Bcl11b)			Ddx5	4.1027	0.00453708	TPM	Exon	Age	0.0159558	0.886157	Mus musculus DEAD (Asp-Glu-Ala-Asp) box polypeptide 5 (Ddx5)
Dlgap1	2.81386	0.0308402	LPKM-AP	Exon	Age	-0.0266145	0.811234	Mus musculus discs			Nr4a3	3.53576	0.0105169	LPKM-SSB	Exon	Age	0.0300375	0.787495	Mus musculus nuclear receptor subfamily 4			Senp5	2.4396	0.0537896	TPM	Exon	Age	0.0155646	0.88893	Mus musculus SUMO/sentrin specific peptidase 5 (Senp5)
Card11	2.84321	0.0295205	LPKM-AP	Exon	Age	-0.0263377	0.813161	Mus musculus caspase recruitment domain family			Rundc3b	5.20137	0.000911163	LPKM-SSB	Exon	Age	0.0287875	0.796142	Mus musculus RUN domain containing 3B (Rundc3b)			Herc2	2.64714	0.0395269	TPM	Exon	Age	0.0155162	0.889273	Mus musculus HECT and RLD domain containing E3 ubiquitin protein ligase 2 (Herc2)
Lpl	3.90994	0.0060339	LPKM-AP	Exon	Age	-0.0262483	0.813784	Mus musculus lipoprotein lipase (Lpl)			Fgr	3.87506	0.00635392	LPKM-SSB	Exon	Age	-0.0277962	0.803018	Mus musculus FGR proto-oncogene			Ndor1	4.49111	0.00256155	TPM	Exon	Age	-0.0149643	0.893188	Mus musculus NADPH dependent diflavin oxidoreductase 1 (Ndor1)
Ramp1	2.70509	0.0362618	LPKM-AP	Exon	Age	-0.0256603	0.817883	Mus musculus receptor (calcitonin) activity modifying protein 1 (Ramp1)			Pvrl1	3.14491	0.0188271	LPKM-SSB	Exon	Age	0.0277577	0.803285	Mus musculus poliovirus receptor-related 1 (Pvrl1)			AK012238	2.42568	0.0549108	TPM	Exon	Age	0.0149329	0.893411	Mus musculus 11 days embryo whole body cDNA
Pabpc4l	2.55619	0.0452471	LPKM-AP	Exon	Age	-0.0254761	0.819168	Mus musculus poly(A) binding protein			Fbxl18	3.23215	0.0165308	LPKM-SSB	Exon	Age	0.0275124	0.804989	Mus musculus F-box and leucine-rich repeat protein 18 (Fbxl18)			Ttpal	2.64594	0.0395976	TPM	Exon	Age	-0.0148406	0.894066	Mus musculus tocopherol (alpha) transfer protein-like (Ttpal)
Swap70	4.0146	0.00516802	LPKM-AP	Exon	Age	0.0237479	0.831247	Mus musculus SWA-70 protein (Swap70)			Rmi2	3.27607	0.0154831	LPKM-SSB	Exon	Age	-0.0267282	0.810442	Mus musculus RecQ mediated genome instability 2 (Rmi2)			Zfp638	3.32785	0.0143333	TPM	Exon	Age	-0.014739	0.894787	Mus musculus zinc finger protein 638 (Zfp638)
Ephx3	2.71294	0.0358409	LPKM-AP	Exon	Age	0.0231533	0.835412	Mus musculus epoxide hydrolase 3 (Ephx3)			Pm20d1	3.2649	0.0157431	LPKM-SSB	Exon	Age	0.0259888	0.815592	Mus musculus peptidase M20 domain containing 1 (Pm20d1)			Sin3a	3.03518	0.022174	TPM	Exon	Age	0.0147388	0.894788	Mus musculus transcriptional regulator
Nr3c2	2.53511	0.0466857	LPKM-AP	Exon	Age	0.0226814	0.838721	Mus musculus nuclear receptor subfamily 3			Lypla2	3.07891	0.0207741	LPKM-SSB	Exon	Age	0.0257824	0.817031	Mus musculus lysophospholipase 2 (Lypla2)			AK086320	2.75689	0.0335711	TPM	Exon	Age	0.0136397	0.902595	Mus musculus 15 days embryo head cDNA
Cckar	2.48858	0.0500227	LPKM-AP	Exon	Age	-0.0211859	0.849225	Mus musculus cholecystokinin A receptor (Cckar)			Pak2	2.71396	0.0357867	LPKM-SSB	Exon	Age	-0.0255116	0.81892	Mus musculus p21 protein (Cdc42/Rac)-activated kinase 2 (Pak2)			Cep97	2.47901	0.0507377	TPM	Exon	Age	-0.0122569	0.912428	Mus musculus centrosomal protein 97 (Cep97)
Adra1a	2.72137	0.035394	LPKM-AP	Exon	Age	-0.020801	0.851933	Mus musculus adrenergic receptor			Gpr161	3.0845	0.0206018	LPKM-SSB	Exon	Age	-0.0247237	0.824422	Mus musculus G protein-coupled receptor 161 (Gpr161)			Atg7	3.63968	0.00901089	TPM	Exon	Age	-0.0114843	0.917929	Mus musculus autophagy related 7 (Atg7)
Esrrb	3.14842	0.0187287	LPKM-AP	Exon	Age	-0.0205836	0.853463	Mus musculus estrogen related receptor			Tnfrsf19	2.86499	0.0285778	LPKM-SSB	Exon	Age	0.024335	0.827139	Mus musculus tumor necrosis factor receptor superfamily			E530011L22Rik	4.11692	0.00444276	TPM	Exon	Age	0.0112806	0.919379	Mus musculus RIKEN cDNA E530011L22 gene (E530011L22Rik)
Ccdc146	2.50616	0.0487347	LPKM-AP	Exon	Age	-0.0202984	0.855472	Mus musculus coiled-coil domain containing 146 (Ccdc146)			Rtkn	2.86031	0.0287778	LPKM-SSB	Exon	Age	0.0241529	0.828413	Mus musculus rhotekin (Rtkn)			Atg13	3.00637	0.0231472	TPM	Exon	Age	-0.0106052	0.924192	Mus musculus autophagy related 13 (Atg13)
Abcb11	2.66245	0.0386368	LPKM-AP	Exon	Age	0.0183997	0.868864	Mus musculus ATP-binding cassette			Ing4	3.40879	0.0127049	LPKM-SSB	Exon	Age	-0.0239038	0.830156	Mus musculus inhibitor of growth family			AK134859	2.68071	0.0376016	TPM	Exon	Age	0.0101904	0.927148	Mus musculus adult male olfactory brain cDNA
Fam102b	2.69086	0.0370382	LPKM-AP	Exon	Age	-0.0183428	0.869266	Mus musculus family with sequence similarity 102			AK043149	2.82626	0.0302756	LPKM-SSB	Exon	Age	0.0236392	0.832008	Mus musculus 7 days neonate cerebellum cDNA			1700094D03Rik	3.0056	0.0231738	TPM	Exon	Age	-0.010097	0.927814	Mus musculus RIKEN cDNA 1700094D03 gene (1700094D03Rik)
Il15ra	2.75227	0.0338026	LPKM-AP	Exon	Age	0.0172411	0.877055	Mus musculus interleukin 15 receptor			Mcoln1	2.84345	0.0295101	LPKM-SSB	Exon	Age	-0.0216528	0.845943	Mus musculus mucolipin 1 (Mcoln1)			Zbtb40	4.27375	0.00352554	TPM	Exon	Age	-0.0100905	0.927861	Mus musculus zinc finger and BTB domain containing 40 (Zbtb40)
Scube1	3.13685	0.0190545	LPKM-AP	Exon	Age	0.0156898	0.888042	Mus musculus signal peptide			Erg	2.65377	0.0391389	LPKM-SSB	Exon	Age	0.0208526	0.85157	Mus musculus avian erythroblastosis virus E-26 (v-ets) oncogene related (Erg)			AK040197	3.48479	0.0113456	TPM	Exon	Age	0.010026	0.928321	Mus musculus 0 day neonate thymus cDNA
Kdsr	2.52633	0.0472977	LPKM-AP	Exon	Age	-0.0143741	0.897377	Mus musculus 3-ketodihydrosphingosine reductase (Kdsr)			B020018J22Rik	2.65215	0.0392336	LPKM-SSB	Exon	Age	-0.0207771	0.852102	Mus musculus Riken cDNA B020018J22 gene (B020018J22Rik)			Abcc5	2.41025	0.0561792	TPM	Exon	Age	0.00977412	0.930117	Mus musculus ATP-binding cassette
Fkbp14	3.13214	0.019189	LPKM-AP	Exon	Age	-0.0115492	0.917466	Mus musculus FK506 binding protein 14 (Fkbp14)			Kif27	2.90987	0.0267287	LPKM-SSB	Exon	Age	0.0202666	0.855696	Mus musculus kinesin family member 27 (Kif27)			Mfap3	2.99131	0.0236729	TPM	Exon	Age	0.00967776	0.930804	Mus musculus microfibrillar-associated protein 3 (Mfap3)
1500004A13Rik	2.85176	0.0291466	LPKM-AP	Exon	Age	0.011305	0.919205	Mus musculus RIKEN cDNA 1500004A13 gene (1500004A13Rik)			Adgrg1	2.89886	0.0271711	LPKM-SSB	Exon	Age	-0.0195183	0.86097	Mus musculus adhesion G protein-coupled receptor G1 (Adgrg1)			4930545L23Rik	2.64278	0.0397836	TPM	Exon	Age	-0.00964711	0.931023	Mus musculus RIKEN cDNA 4930545L23 gene (4930545L23Rik)
Erc1	2.67764	0.037774	LPKM-AP	Exon	Age	-0.0111776	0.920113	Mus musculus ELKS/RAB6-interacting/CAST family member 1 (Erc1)			Impad1	2.71708	0.0356207	LPKM-SSB	Exon	Age	0.0190745	0.8641	Mus musculus inositol monophosphatase domain containing 1 (Impad1)			Mtf1	2.88937	0.0275583	TPM	Exon	Age	-0.00924869	0.933865	Mus musculus metal response element binding transcription factor 1 (Mtf1)
Nek5	4.76762	0.00170964	LPKM-AP	Exon	Age	0.0111767	0.920119	Mus musculus NIMA (never in mitosis gene a)-related expressed kinase 5 (Nek5)			Cyp2j13	3.73522	0.00781859	LPKM-SSB	Exon	Age	-0.0187301	0.866531	Mus musculus cytochrome P450			Setd6	3.2795	0.0154042	TPM	Exon	Age	0.00884689	0.936732	Mus musculus SET domain containing 6 (Setd6)
Ahr	3.57634	0.00990082	LPKM-AP	Exon	Age	0.0111174	0.920542	Mus musculus aryl-hydrocarbon receptor (Ahr)			Moap1	3.18743	0.0176705	LPKM-SSB	Exon	Age	-0.0183215	0.869417	Mus musculus modulator of apoptosis 1 (Moap1)			Msl2	2.41092	0.0561235	TPM	Exon	Age	0.00816016	0.941634	Mus musculus male-specific lethal 2 homolog (Drosophila) (Msl2)
Atp8b3	4.39434	0.00295249	LPKM-AP	Exon	Age	0.0110035	0.921353	Mus musculus ATPase			Slc2a4	2.94201	0.0254783	LPKM-SSB	Exon	Age	0.0176341	0.874276	Mus musculus solute carrier family 2 (facilitated glucose transporter)			Hacd4	2.51521	0.0480848	TPM	Exon	Age	0.00802617	0.942591	Mus musculus 3-hydroxyacyl-CoA dehydratase 4 (Hacd4)
Zdhhc6	3.65805	0.00876829	LPKM-AP	Exon	Age	-0.00995702	0.928812	Mus musculus zinc finger			Sars	3.39781	0.0129146	LPKM-SSB	Exon	Age	0.0173441	0.876327	Mus musculus seryl-aminoacyl-tRNA synthetase (Sars)			Trappc9	4.15498	0.0042001	TPM	Exon	Age	-0.00783315	0.943969	Mus musculus trafficking protein particle complex 9 (Trappc9)
Pus3	3.0157	0.0228276	LPKM-AP	Exon	Age	-0.00969184	0.930703	Mus musculus pseudouridine synthase 3 (Pus3)			Tagap	2.99314	0.0236084	LPKM-SSB	Exon	Age	0.0164287	0.882807	Mus musculus T cell activation Rho GTPase activating protein (Tagap)			Dbndd1	3.19956	0.0173537	TPM	Exon	Age	-0.00779558	0.944237	Mus musculus dysbindin (dystrobrevin binding protein 1) domain containing 1 (Dbndd1)
Abcg1	2.54605	0.0459336	LPKM-AP	Exon	Age	-0.0085053	0.93917	Mus musculus ATP-binding cassette			Uso1	3.68448	0.00843055	LPKM-SSB	Exon	Age	-0.0154599	0.889673	Mus musculus USO1 vesicle docking factor (Uso1)			Srr	2.40529	0.0565931	TPM	Exon	Age	-0.00763474	0.945386	Mus musculus serine racemase (Srr)
Pias2	2.58785	0.0431688	LPKM-AP	Exon	Age	-0.00830243	0.940618	Mus musculus protein inhibitor of activated STAT 2 (Pias2)			Ceacam1	3.25531	0.0159698	LPKM-SSB	Exon	Age	0.0152865	0.890903	Mus musculus carcinoembryonic antigen-related cell adhesion molecule 1 (Ceacam1)			Zc3h11a	2.92016	0.0263221	TPM	Exon	Age	0.00749538	0.946382	Mus musculus zinc finger CCCH type containing 11A (Zc3h11a)
Upf3a	2.79272	0.0318268	LPKM-AP	Exon	Age	0.00784516	0.943883	Mus musculus UPF3 regulator of nonsense transcripts homolog A (yeast) (Upf3a)			Rapgefl1	3.12779	0.0193136	LPKM-SSB	Exon	Age	-0.0149917	0.892993	Mus musculus Rap guanine nucleotide exchange factor (GEF)-like 1 (Rapgefl1)			Rtel1	2.87611	0.0281083	TPM	Exon	Age	0.00690043	0.950632	Mus musculus regulator of telomere elongation helicase 1 (Rtel1)
Prdm5	3.72306	0.0079611	LPKM-AP	Exon	Age	0.00742028	0.946918	Mus musculus PR domain containing 5 (Prdm5)			Wdhd1	2.79185	0.0318677	LPKM-SSB	Exon	Age	0.0143406	0.897616	Mus musculus WD repeat and HMG-box DNA binding protein 1 (Wdhd1)			Clk1	2.79944	0.0315098	TPM	Exon	Age	-0.00576894	0.958719	Mus musculus CDC-like kinase 1 (Clk1)
Npas3	3.19356	0.0175097	LPKM-AP	Exon	Age	-0.00680702	0.951299	Mus musculus neuronal PAS domain protein 3 (Npas3)			Hoxa5	3.84747	0.00661914	LPKM-SSB	Exon	Age	-0.0143348	0.897656	Mus musculus homeobox A5 (Hoxa5)			Zfp277	2.59283	0.0428503	TPM	Exon	Age	0.00561614	0.959812	Mus musculus zinc finger protein 277 (Zfp277)
Itga9	3.58397	0.00978911	LPKM-AP	Exon	Age	0.00621809	0.955508	Mus musculus integrin alpha 9 (Itga9)			Cdc42se1	2.59996	0.0423987	LPKM-SSB	Exon	Age	0.0137651	0.901703	Mus musculus CDC42 small effector 1 (Cdc42se1)			Crkl	2.85269	0.0291062	TPM	Exon	Age	-0.00551701	0.96052	Mus musculus v-crk avian sarcoma virus CT10 oncogene homolog-like (Crkl)
Ulk4	2.80559	0.0312224	LPKM-AP	Exon	Age	0.00610611	0.956309	Mus musculus unc-51-like kinase 4 (Ulk4)			Trpm7	2.88409	0.0277757	LPKM-SSB	Exon	Age	-0.0133592	0.904588	Mus musculus transient receptor potential cation channel			AB351656	2.66697	0.038378	TPM	Exon	Age	0.00495403	0.964546	Mus musculus non-coding RNA
Clstn2	2.84227	0.0295618	LPKM-AP	Exon	Age	0.00553944	0.96036	Mus musculus calsyntenin 2 (Clstn2)			4932414J04Rik	2.71997	0.035468	LPKM-SSB	Exon	Age	0.0123089	0.912058	Mus musculus RIKEN cDNA 4932414J04 gene (4932414J04Rik)			Focad	2.57504	0.0439977	TPM	Exon	Age	0.004954	0.964547	Mus musculus focadhesin (Focad)
Eri3	3.35429	0.0137796	LPKM-AP	Exon	Age	-0.00515347	0.96312	Mus musculus exoribonuclease 3 (Eri3)			Kansl1	3.24473	0.0162237	LPKM-SSB	Exon	Age	-0.0103066	0.92632	Mus musculus KAT8 regulatory NSL complex subunit 1 (Kansl1)			B3galnt2	2.67151	0.0381199	TPM	Exon	Age	-0.00446613	0.968036	Mus musculus UDP-GalNAc:betaGlcNAc beta 1
Ncoa6	4.73894	0.00178266	LPKM-AP	Exon	Age	-0.00496682	0.964455	Mus musculus nuclear receptor coactivator 6 (Ncoa6)			Dnah8	2.93317	0.0258162	LPKM-SSB	Exon	Age	-0.00972673	0.930455	Mus musculus dynein			Unc45a	3.60959	0.00942315	TPM	Exon	Age	0.00402113	0.97122	Mus musculus unc-45 myosin chaperone A (Unc45a)
E2f7	2.89333	0.027396	LPKM-AP	Exon	Age	-0.00426516	0.969474	Mus musculus E2F transcription factor 7 (E2f7)			Atp11c	2.64064	0.0399105	LPKM-SSB	Exon	Age	-0.0095927	0.931411	Mus musculus ATPase			Dhdds	2.68858	0.0371638	TPM	Exon	Age	0.00393532	0.971833	Mus musculus dehydrodolichyl diphosphate synthase (Dhdds)
Dock4	3.74174	0.00774333	LPKM-AP	Exon	Age	0.00362437	0.974058	Mus musculus dedicator of cytokinesis 4 (Dock4)			Rgs14	2.82944	0.0301323	LPKM-SSB	Exon	Age	-0.00755516	0.945955	Mus musculus regulator of G-protein signaling 14 (Rgs14)			Rbm45	2.55598	0.0452615	TPM	Exon	Age	0.00374231	0.973214	Mus musculus RNA binding motif protein 45 (Rbm45)
Hic2	2.90787	0.0268086	LPKM-AP	Exon	Age	0.00307264	0.978006	Mus musculus hypermethylated in cancer 2 (Hic2)			Cbfa2t3	3.21434	0.0169754	LPKM-SSB	Exon	Age	0.00736744	0.947295	Mus musculus core-binding factor			Tgif2	3.58638	0.00975398	TPM	Exon	Age	0.003367	0.9759	Mus musculus TGFB-induced factor homeobox 2 (Tgif2)
BC039771	2.52361	0.0474895	LPKM-AP	Exon	Age	-0.00284808	0.979613	Mus musculus cDNA sequence BC039771 (BC039771)			Ick	4.41807	0.00285136	LPKM-SSB	Exon	Age	-0.00720342	0.948467	Mus musculus intestinal cell kinase (Ick)			Zfp719	3.21197	0.0170357	TPM	Exon	Age	0.0031748	0.977275	Mus musculus zinc finger protein 719 (Zfp719)
Pol	3.67941	0.00849435	LPKM-AP	Exon	Age	-0.00224851	0.983904	RecName: Full=LINE-1 retrotransposable element ORF2 protein; Short=ORF2p; AltName: Full=Long interspersed element-1; Short=L1; AltName: Full=Retrovirus-related Pol polyprotein LINE-1; Includes: RecName: Full=Reverse transcriptase; EC=2.7.7.49; Includes: RecName: Full=Endonuclease; EC=3.1.21.-;			Arhgef33	2.83241	0.0299993	LPKM-SSB	Exon	Age	0.0057571	0.958804	Mus musculus Rho guanine nucleotide exchange factor (GEF) 33 (Arhgef33)			3010026O09Rik	4.43365	0.00278688	TPM	Exon	Age	-0.00309359	0.977856	Mus musculus RIKEN cDNA 3010026O09 gene (3010026O09Rik)
Patl1	3.04654	0.0218013	LPKM-AP	Exon	Age	-0.00195184	0.986028	Mus musculus protein associated with topoisomerase II homolog 1 (yeast) (Patl1)			AF374273	3.52303	0.010718	LPKM-SSB	Exon	Age	0.00571503	0.959105	Mus musculus cytohesin binding protein mRNA			Setdb1	2.68117	0.0375758	TPM	Exon	Age	-0.00286842	0.979468	Mus musculus SET domain
AI593442	3.57122	0.00997651	LPKM-AP	Exon	Age	0.00191845	0.986267	Mus musculus expressed sequence AI593442 (AI593442)			Scarf2	3.32755	0.0143396	LPKM-SSB	Exon	Age	0.00362664	0.974042	Mus musculus scavenger receptor class F			Edc3	2.93421	0.0257765	TPM	Exon	Age	0.00166744	0.988064	Mus musculus enhancer of mRNA decapping 3 (Edc3)
Sidt2	3.16917	0.018158	LPKM-AP	Exon	Age	0.0018133	0.987019	Mus musculus SID1 transmembrane family			Tmem62	4.28873	0.00344861	LPKM-SSB	Exon	Age	0.00272479	0.980496	Mus musculus transmembrane protein 62 (Tmem62)			Ubl5	3.03319	0.0222399	TPM	Exon	Age	-0.00162989	0.988332	Mus musculus ubiquitin-like 5 (Ubl5)
Gab2	2.79826	0.0315651	LPKM-AP	Exon	Age	-0.00149046	0.98933	Mus musculus growth factor receptor bound protein 2-associated protein 2 (Gab2)			Slc30a4	3.5355	0.0105209	LPKM-SSB	Exon	Age	-0.00200556	0.985643	Mus musculus solute carrier family 30 (zinc transporter)			AK040202	2.40461	0.0566505	TPM	Exon	Age	0.0015441	0.988946	Mus musculus 0 day neonate thymus cDNA
Actb	3.1961	0.0174434	LPKM-AP	Exon	Age	0.000883503	0.993675	Mus musculus actin			4933406C10Rik	2.82391	0.0303819	LPKM-SSB	Exon	Age	0.00161833	0.988415	Mus musculus RIKEN cDNA 4933406C10 gene (4933406C10Rik)			Slc35e2	2.91266	0.026618	TPM	Exon	Age	0.00138328	0.990098	Mus musculus solute carrier family 35
Qpctl	2.64606	0.0395904	LPKM-AP	Exon	Age	-0.000220876	0.998419	Mus musculus glutaminyl-peptide cyclotransferase-like (Qpctl)			AK046304	2.89278	0.0274184	LPKM-SSB	Exon	Age	0.00147435	0.989446	Mus musculus adult male corpora quadrigemina cDNA			Hsf1	2.49852	0.0492904	TPM	Exon	Age	0.000557593	0.996008	Mus musculus heat shock factor 1 (Hsf1)
Slc6a18	2.94668	0.0253016	LPKM-AP	Exon	Age	3.22459e-05	0.999769	Mus musculus solute carrier family 6 (neurotransmitter transporter)			Rgs20	2.67633	0.0378476	LPKM-SSB	Exon	Age	0.000481668	0.996552	Mus musculus regulator of G-protein signaling 20 (Rgs20)			Txndc11	3.36635	0.0135342	TPM	Exon	Age	-0.000439641	0.996853	Mus musculus thioredoxin domain containing 11 (Txndc11)

## Sheet: s4
Supplementary Table 4. The AUC, F1, MAE and Spearman correlation values of the age prediction models generated using the three different metrics.
Note: the DNA damage metrics were calculated using the corresponding DNA lesions (SSBs or AP sites) mapping only to exons.
Method	Number of used genes	Feature	Biological type	AUC values									F1 scores									MAE values									Spearman correlation values
				LPKM-SSB			LPKM-AP			TPM			LPKM-SSB			LPKM-AP			TPM			LPKM-SSB			LPKM-AP			TPM			LPKM-SSB			LPKM-AP			TPM
Method				CI lower	CI upper	Average	CI lower	CI upper	Average	CI lower	CI upper	Average	CI lower	CI upper	Average	CI lower	CI upper	Average	CI lower	CI upper	Average	CI lower	CI upper	Average	CI lower	CI upper	Average	CI lower	CI upper	Average	CI lower	CI upper	Average	CI lower	CI upper	Average	CI lower	CI upper	Average
Logisitc Regression	15	Exon	Age	0.604167	0.895833	0.737708	0.59375	0.875	0.723333	0.479167	0.75	0.60875	0.329412	0.788235	0.561126	0.341737	0.810458	0.558639	0.163399	0.536181	0.373868	0.235294	1.11765	0.677647	0.470588	1.58824	0.977059	0.764706	1.64706	1.16529	0.221228	0.921698	0.611612	-0.171419	0.805551	0.308106	-0.133505	0.635968	0.271014
Logisitc Regression	25	Exon	Age	0.65625	0.90625	0.810729	0.59375	0.875	0.739375	0.46875	0.760417	0.596042	0.472116	0.827451	0.680675	0.388846	0.822596	0.57997	0.134454	0.573109	0.347274	0.176471	0.882353	0.509412	0.470588	1.29412	0.908235	0.647059	1.64706	1.08471	0.321913	0.940953	0.700208	-0.12612	0.768937	0.373683	-0.0805113	0.73048	0.425926
Logisitc Regression	50	Exon	Age	0.822917	1	0.919687	0.739583	0.96875	0.861146	0.5	0.770833	0.627812	0.703081	1	0.869597	0.559851	0.942857	0.761186	0.181513	0.696545	0.426035	0	0.588235	0.220588	0.117647	1.05882	0.491765	0.470588	1.41176	1.01118	0.523582	1	0.858766	0.280266	0.970428	0.659189	0	0.796938	0.412767
Logisitc Regression	75	Exon	Age	0.822917	1	0.910312	0.770833	0.96875	0.88	0.510417	0.802083	0.654479	0.68793	1	0.848354	0.615826	0.942857	0.78602	0.211765	0.659197	0.448434	0	0.470588	0.220588	0.0588235	0.823529	0.402941	0.411765	1.47059	0.909412	0.680868	1	0.884076	0.342921	0.982031	0.733206	0.106616	0.865436	0.512671
Logisitc Regression	100	Exon	Age	0.78125	1	0.928646	0.802083	0.96875	0.900625	0.5	0.760417	0.643229	0.659197	1	0.891887	0.62465	0.942857	0.819805	0.169935	0.631933	0.424156	0	0.470588	0.172941	0.0588235	0.705882	0.338235	0.529412	1.47059	0.983529	0.644191	1	0.897028	0.437742	0.986556	0.780649	0.0539155	0.785589	0.471351
Logisitc Regression	150	Exon	Age	0.90625	1	0.979167	0.84375	0.96875	0.921354	0.5	0.770833	0.62	0.881419	1	0.965733	0.696359	0.942857	0.853316	0.161765	0.604456	0.393139	0	0.294118	0.0570588	0.0588235	0.529412	0.249412	0.529412	1.47059	1.03294	0.788058	1	0.968427	0.61917	0.986556	0.849561	0.0113038	0.806806	0.401278
Logisitc Regression	200	Exon	Age	0.75	1	0.96375	0.84375	1	0.947396	0.5	0.770833	0.6225	0.658824	1	0.946296	0.713725	1	0.900604	0.176471	0.606162	0.399074	0	0.529412	0.0935294	0	0.588235	0.167059	0.647059	1.41176	1.03118	0.747815	1	0.950257	0.566754	1	0.888931	-0.00592331	0.762625	0.391806
Logisitc Regression	250	Exon	Age	0.90625	1	0.976354	0.895833	1	0.960833	0.46875	0.802083	0.628542	0.829832	1	0.959286	0.822596	1	0.929369	0.128105	0.637255	0.405187	0	0.235294	0.0605882	0	0.352941	0.106471	0.588235	1.70588	1.02588	0.862647	1	0.971782	0.720768	1	0.939115	-0.0463844	0.750818	0.409624
Logisitc Regression	300	Exon	Age	0.895833	1	0.977604	0.90625	1	0.967708	0.46875	0.739583	0.618854	0.873203	1	0.96469	0.817367	1	0.939085	0.181513	0.618487	0.394781	0	0.235294	0.0547059	0	0.352941	0.110588	0.647059	1.47059	1.04176	0.859641	1	0.97253	0.707578	1	0.921043	-0.00738078	0.741307	0.384552
Logisitc Regression	400	Exon	Age	0.9375	1	0.993646	0.9375	1	0.978125	0.4375	0.78125	0.625625	0.888655	1	0.98827	0.871895	1	0.958499	0.0855615	0.631373	0.406867	0	0.117647	0.0182353	0	0.235294	0.0529412	0.588235	1.58824	1.04235	0.920414	1	0.990635	0.897307	1	0.978523	-0.168859	0.776938	0.379258
Logisitc Regression	500	Exon	Age	0.9375	1	0.987812	0.9375	1	0.988437	0.4375	0.791667	0.6375	0.882353	1	0.979059	0.884034	1	0.978906	0.0392157	0.648926	0.433034	0	0.176471	0.0382353	0	0.352941	0.0641176	0.529412	1.58824	1.00941	0.832163	1	0.973561	0.68179	1	0.944241	-0.0395364	0.789105	0.407694
Logisitc Regression	all	Exon	Age	0.375	0.59375	0.468125	0.479167	0.65625	0.574167	0.4375	0.729167	0.575417	0	0.267617	0.112841	0.0427807	0.365826	0.192155	0.0784314	0.505882	0.284665	1.11765	2.23529	1.65294	0.941176	2.05882	1.47588	0.764706	1.76471	1.22529	-0.582333	0.410447	-0.0270696	-0.146464	0.667751	0.253097	-0.319	0.668212	0.210159
Guassian NB	15	Exon	Age	0.642802	0.942308	0.791969	0.640678	0.899725	0.77873	0.535916	0.829853	0.68976	0.398574	0.934641	0.654625	0.410644	0.82423	0.637997	0.282913	0.685154	0.495557	0.117647	1.05882	0.561176	0.294118	1.23529	0.742353	0.470588	1.47059	0.885882	0.198465	0.970428	0.648757	0.10752	0.902911	0.499195	-0.0447803	0.720908	0.408677
Guassian NB	25	Exon	Age	0.665751	0.935165	0.830371	0.702161	0.936667	0.821797	0.600293	0.807578	0.688871	0.457516	0.885714	0.702398	0.454393	0.893557	0.692921	0.294118	0.647059	0.470925	0.117647	1	0.49	0.117647	1	0.571765	0.529412	1.29412	0.884118	0.170172	0.968553	0.684279	0.248556	0.965853	0.639208	0.0825303	0.788808	0.420304
Guassian NB	50	Exon	Age	0.739469	0.967308	0.867679	0.716612	0.967308	0.855514	0.515911	0.771062	0.661133	0.560924	0.940243	0.782253	0.521148	0.940243	0.755455	0.205882	0.636673	0.432194	0.0588235	0.823529	0.404118	0.0588235	0.882353	0.418824	0.588235	1.35294	0.982353	0.317611	0.986556	0.723432	0.383279	0.982031	0.742438	-0.0307052	0.673319	0.338854
Guassian NB	75	Exon	Age	0.780495	1	0.895467	0.754872	0.967857	0.88087	0.534817	0.819872	0.673873	0.652101	1	0.825747	0.536881	0.940243	0.792529	0.254902	0.696078	0.45264	0	0.647059	0.285882	0.117647	0.823529	0.373529	0.529412	1.41176	0.968824	0.55442	1	0.831939	0.250368	0.975548	0.753113	-0.143356	0.722325	0.378169
Guassian NB	100	Exon	Age	0.811538	1	0.908486	0.813114	1	0.904524	0.5287	0.787729	0.660186	0.677706	1	0.84061	0.703782	1	0.841978	0.223529	0.647313	0.431717	0	0.529412	0.239412	0	0.823529	0.342353	0.588235	1.47059	0.967647	0.665201	1	0.873702	0.390219	1	0.760952	-0.0795895	0.798387	0.398374
Guassian NB	150	Exon	Age	0.812637	1	0.919066	0.812637	1	0.914742	0.526648	0.822473	0.663228	0.690336	1	0.861948	0.681373	1	0.851261	0.194118	0.677311	0.422306	0	0.470588	0.189412	0	0.647059	0.289412	0.529412	1.41176	0.940588	0.644925	1	0.902328	0.480512	1	0.80864	-0.00384369	0.705473	0.42031
Guassian NB	200	Exon	Age	0.812088	1	0.908878	0.837637	1	0.926975	0.511007	0.82152	0.65758	0.689916	1	0.84773	0.668908	1	0.874673	0.231933	0.709244	0.42781	0	0.529412	0.225294	0	0.529412	0.195294	0.470588	1.41176	0.96	0.596543	1	0.870681	0.615257	1	0.887423	-0.00712951	0.808531	0.3878
Guassian NB	250	Exon	Age	0.84533	1	0.92895	0.859547	1	0.941975	0.522015	0.820897	0.661718	0.740243	1	0.879329	0.718954	1	0.899861	0.201426	0.695425	0.43401	0	0.411765	0.176471	0	0.588235	0.164706	0.352941	1.47059	0.962353	0.58474	1	0.901126	0.588902	1	0.898363	-0.118438	0.81406	0.373176
Guassian NB	300	Exon	Age	0.836447	1	0.936416	0.847381	1	0.93387	0.529249	0.772711	0.650786	0.734641	1	0.893846	0.725117	1	0.887481	0.243137	0.6338	0.427117	0	0.470588	0.168235	0	0.470588	0.188235	0.470588	1.47059	0.965882	0.666512	1	0.903316	0.667551	1	0.884626	-0.0439868	0.787017	0.397883
Guassian NB	400	Exon	Age	0.84533	1	0.943469	0.839212	1	0.926572	0.529322	0.804945	0.649653	0.741176	1	0.907112	0.697479	1	0.875095	0.220728	0.652474	0.415398	0	0.529412	0.154706	0	0.529412	0.189412	0.588235	1.41176	1.01824	0.565839	1	0.902277	0.566837	1	0.901517	-0.0740515	0.690631	0.357968
Guassian NB	500	Exon	Age	0.803755	1	0.944015	0.845806	1	0.934939	0.502747	0.763919	0.62608	0.682353	1	0.906485	0.686275	1	0.891179	0.206774	0.597572	0.387441	0	0.470588	0.136471	0	0.529412	0.174706	0.588235	1.47059	1.01824	0.693849	1	0.929052	0.55307	1	0.891973	-0.0436458	0.724961	0.392986
Guassian NB	all	Exon	Age	0.378091	0.578297	0.47246	0.423764	0.675275	0.557577	0.339973	0.624817	0.457429	0.0294118	0.278839	0.133401	0.0470588	0.357423	0.205789	0	0.32549	0.111555	1	1.94118	1.48294	1	1.88235	1.42647	1.05882	1.88235	1.45412	-0.486799	0.448377	-0.0285847	-0.140384	0.574859	0.238545	-0.350599	0.50699	0.0545318
Random Forest Classifer	15	Exon	Age	0.554029	0.838736	0.694761	0.472299	0.780495	0.635859	0.461882	0.707802	0.585804	0.270588	0.730159	0.482291	0.148693	0.654902	0.396426	0.106443	0.518207	0.315668	0.411765	1.23529	0.845882	0.470588	1.64706	1.06412	0.823529	1.82353	1.24647	-0.0933599	0.820927	0.436565	-0.20246	0.789257	0.275466	-0.321399	0.620344	0.196994
Random Forest Classifer	25	Exon	Age	0.592147	0.861447	0.72895	0.534684	0.806891	0.680201	0.470531	0.715586	0.577163	0.297292	0.766573	0.533195	0.198693	0.65098	0.447966	0.141176	0.537815	0.299471	0.411765	1.23529	0.801176	0.470588	1.35294	0.890588	0.764706	1.70588	1.23647	-0.0171024	0.805396	0.438325	-0.137735	0.792625	0.397633	-0.247911	0.593985	0.185323
Random Forest Classifer	50	Exon	Age	0.544799	0.861996	0.688586	0.477216	0.828755	0.691665	0.459821	0.765568	0.587609	0.252101	0.731092	0.457233	0.184874	0.712605	0.467197	0.12605	0.554248	0.316766	0.529412	1.35294	0.924118	0.529412	1.47059	0.912353	0.705882	1.76471	1.20294	-0.102146	0.659156	0.349224	-0.161366	0.750495	0.348811	-0.290098	0.672973	0.187546
Random Forest Classifer	75	Exon	Age	0.502747	0.818681	0.664474	0.459821	0.858173	0.661388	0.448919	0.730037	0.595593	0.218487	0.695493	0.418127	0.115033	0.754062	0.407775	0.121267	0.597759	0.329776	0.411765	1.52941	0.935882	0.529412	1.47059	1.02	0.823529	1.76471	1.23176	-0.154979	0.828997	0.380701	-0.259314	0.676935	0.195299	-0.302689	0.538012	0.123931
Random Forest Classifer	100	Exon	Age	0.528223	0.820421	0.681018	0.5	0.819368	0.658608	0.43006	0.715659	0.584937	0.234648	0.654902	0.445025	0.141869	0.711485	0.40632	0.117647	0.531092	0.315105	0.470588	1.35294	0.868235	0.588235	1.52941	1.03706	0.764706	1.70588	1.23176	-0.0266155	0.81377	0.438172	-0.377784	0.658724	0.20876	-0.347883	0.643406	0.174907
Random Forest Classifer	150	Exon	Age	0.462569	0.808951	0.656445	0.513164	0.826923	0.676437	0.43674	0.74011	0.582208	0.137255	0.70084	0.411544	0.148416	0.658964	0.420743	0.097479	0.519608	0.304745	0.411765	1.70588	0.944706	0.529412	1.41176	0.952353	0.764706	1.58824	1.2	-0.272303	0.8316	0.368754	-0.281858	0.764818	0.275563	-0.265773	0.63033	0.187019
Random Forest Classifer	200	Exon	Age	0.50206	0.828755	0.650775	0.445513	0.858173	0.66531	0.447198	0.714945	0.576346	0.158403	0.659664	0.401448	0.0743034	0.65733	0.411655	0.0980392	0.564706	0.296792	0.352941	1.47059	0.975882	0.470588	1.35294	0.947059	0.823529	1.64706	1.24647	-0.109967	0.889892	0.33312	-0.178914	0.729922	0.306846	-0.253415	0.576855	0.168057
Random Forest Classifer	250	Exon	Age	0.469982	0.771062	0.616665	0.460508	0.812088	0.637197	0.423764	0.676625	0.564598	0.153128	0.550378	0.353309	0.0896359	0.653221	0.354719	0.111111	0.488889	0.279905	0.588235	1.58824	1.08118	0.529412	1.41176	0.997059	0.764706	1.64706	1.24353	-0.271353	0.758409	0.253659	-0.190469	0.683692	0.260319	-0.274238	0.625792	0.177896
Random Forest Classifer	300	Exon	Age	0.500687	0.767399	0.63046	0.391026	0.844231	0.603288	0.463255	0.696795	0.570143	0.184874	0.560224	0.37853	0.0522876	0.70831	0.291344	0.133333	0.530957	0.291255	0.647059	1.58824	1.05529	0.588235	1.52941	1.08059	0.823529	1.70588	1.26647	-0.303143	0.698611	0.278161	-0.376241		0.183675	-0.293137	0.539796	0.148023
Random Forest Classifer	400	Exon	Age	0.472747	0.797161	0.602077	0.459821	0.766026	0.589691	0.421703	0.716804	0.568239	0.163399	0.592157	0.325652	0.0661765	0.57423	0.276913	0.0784314	0.511765	0.286341	0.764706	1.70588	1.13824	0.647059	1.47059	1.09118	0.764706	1.76471	1.30941	-0.282061	0.58259	0.195727	-0.342843	0.612452	0.177317	-0.349451	0.59127	0.090908
Random Forest Classifer	500	Exon	Age	0.460508	0.772436	0.612526	0.42033	0.796474	0.573896	0.430746	0.715659	0.567358	0.0990712	0.586601	0.340098	0.0557276	0.594118	0.261163	0.102708	0.518954	0.283099	0.705882	1.58824	1.12941	0.705882	1.52941	1.13353	0.823529	1.82353	1.27765	-0.332494	0.651522	0.204791	-0.299159		0.138229	-0.285638	0.55204	0.133952
Random Forest Classifer	all	Exon	Age	0.380151	0.610348	0.489555	0.391026	0.635073	0.520169	0.404597	0.632509	0.511887	0.0361991	0.302521	0.163545	0.0522876	0.350564	0.189284	0.0672269	0.402852	0.200114	1	1.76471	1.38588	0.941176	1.70588	1.24353	1	1.88235	1.37471	-0.429635	0.422793	0.00450854	-0.394769	0.575482	0.0886915	-0.461171	0.524229	0.0584762
LGBM Classifer	15	Exon	Age	0.5	0.791667	0.632083	0.46875	0.75	0.593646	0.4375	0.697917	0.570417	0.176471	0.659384	0.404169	0.146405	0.533333	0.33398	0.111111	0.485994	0.287154	0.647059	1.64706	1.12118	0.764706	1.70588	1.26176	0.823529	1.70588	1.28824	-0.19743	0.688064	0.275619	-0.343485	0.705098	0.196261	-0.237288	0.640948	0.188164
LGBM Classifer	25	Exon	Age	0.4375	0.770833	0.610104	0.46875	0.739583	0.585833	0.4375	0.729167	0.568229	0.0855615	0.6	0.371908	0.144538	0.564706	0.321106	0.0941176	0.526611	0.283381	0.647059	1.70588	1.17765	0.705882	1.94118	1.28235	0.705882	2	1.26529	-0.250356	0.714651	0.232413	-0.483208	0.678304	0.173887	-0.372319	0.698234	0.204057
LGBM Classifer	50	Exon	Age	0.4375	0.729167	0.584479	0.46875	0.739583	0.594479	0.4375	0.697917	0.568125	0.0941176	0.535948	0.326249	0.133333	0.582633	0.329793	0.101604	0.484034	0.28672	0.705882	1.88235	1.28235	0.823529	1.76471	1.23882	0.764706	1.82353	1.29	-0.410602	0.621156	0.14367	-0.178535	0.533931	0.199926	-0.307261	0.635735	0.169774
LGBM Classifer	75	Exon	Age	0.447917	0.708333	0.572708	0.4375	0.729167	0.574792	0.4375	0.697917	0.549583	0.117647	0.533147	0.309045	0.092437	0.54902	0.284944	0.0784314	0.456209	0.261823	0.764706	1.94118	1.30882	0.647059	1.88235	1.30294	0.882353	1.94118	1.37824	-0.332309	0.669037	0.137045	-0.284483	0.650085	0.170333	-0.441441	0.595895	0.104944
LGBM Classifer	100	Exon	Age	0.4375	0.708333	0.576354	0.40625	0.677083	0.554375	0.4375	0.677083	0.555937	0.101604	0.521008	0.309055	0.0470588	0.490196	0.2783	0.0723982	0.467787	0.270702	0.823529	1.76471	1.30706	0.882353	1.82353	1.40294	0.705882	1.88235	1.35353	-0.196787	0.473505	0.13442	-0.414636	0.491934	0.0609607	-0.391529	0.656804	0.115274
LGBM Classifer	150	Exon	Age	0.46875	0.697917	0.570937	0.4375	0.802083	0.610417	0.40625	0.666667	0.535312	0.108597	0.513725	0.301183	0.0993464	0.642157	0.346665	0.0522876	0.450535	0.240624	0.823529	1.82353	1.30824	0.588235	1.82353	1.19588	1	1.94118	1.42706	-0.315023	0.622731	0.14394	-0.418774	0.714473	0.233192	-0.452103	0.497755	0.0676308
LGBM Classifer	200	Exon	Age	0.40625	0.708333	0.558958	0.46875	0.760417	0.588437	0.4375	0.666667	0.538333	0.0522876	0.528105	0.282408	0.1	0.57451	0.317489	0.0915033	0.427451	0.244639	0.882353	1.94118	1.36	0.705882	1.88235	1.29706	0.941176	1.94118	1.42941	-0.432623	0.520219	0.10251	-0.361307	0.63479	0.149712	-0.428363	0.538431	0.0897181
LGBM Classifer	250	Exon	Age	0.4375	0.666667	0.553958	0.4375	0.739583	0.578958	0.40625	0.6875	0.535937	0.0941176	0.479925	0.274508	0.0915033	0.5662	0.305975	0.0427807	0.499346	0.23379	0.823529	1.88235	1.36353	0.647059	1.94118	1.34529	0.823529	2.05882	1.40235	-0.456794	0.550488	0.117868	-0.35901	0.626708	0.126389	-0.446175	0.63134	0.0781311
LGBM Classifer	300	Exon	Age	0.416667	0.739583	0.553333	0.4375	0.729167	0.579167	0.4375	0.65625	0.538333	0.0672269	0.593838	0.278412	0.0898396	0.576284	0.304569	0.0588235	0.435294	0.235709	0.882353	1.82353	1.37706	0.823529	2.05882	1.33	0.941176	1.88235	1.39765	-0.333136	0.451221	0.0765426	-0.378361	0.545224	0.122094	-0.307562	0.603853	0.0926554
LGBM Classifer	400	Exon	Age	0.4375	0.677083	0.549375	0.4375	0.75	0.565208	0.4375	0.6875	0.542917	0.105882	0.483473	0.264893	0.0784314	0.577642	0.282482	0.0721925	0.457516	0.25286	0.882353	1.82353	1.38471	0.764706	1.88235	1.34824	0.764706	1.88235	1.35706	-0.339017	0.530429	0.104905	-0.388602	0.593822	0.127262	-0.327344	0.663674	0.156572
LGBM Classifer	500	Exon	Age	0.40625	0.666667	0.539687	0.4375	0.708333	0.561354	0.4375	0.6875	0.542292	0.0522876	0.459384	0.259854	0.0915033	0.519608	0.279343	0.0843731	0.459384	0.249438	0.882353	1.88235	1.41059	0.882353	1.94118	1.40647	0.941176	1.82353	1.38941	-0.329264	0.589219	0.0778397	-0.344055	0.576417	0.0821504	-0.302415	0.480621	0.107156
LGBM Classifer	all	Exon	Age	0.40625	0.645833	0.508437	0.40625	0.645833	0.51125	0.40625	0.625	0.513646	0.0504202	0.42465	0.200918	0.0336134	0.352941	0.201626	0.0336134	0.401307	0.202129	0.941176	2	1.49941	1.11765	2.17647	1.53941	0.941176	2.17647	1.53353	-0.47396	0.539023	0.0419654	-0.479462	0.488383	-0.021572	-0.506248	0.552857	0.0220078
XGB Classifer	15	Exon	Age	0.510417	0.8125	0.655625	0.4375	0.75	0.584583	0.4375	0.739583	0.582292	0.19085	0.703922	0.440462	0.0941176	0.593277	0.325718	0.117647	0.529412	0.312475	0.411765	1.52941	0.965882	0.764706	1.70588	1.25353	0.705882	1.76471	1.25353	-0.1753	0.893239	0.391011	-0.229882	0.700555	0.204036	-0.24904	0.682287	0.226411
XGB Classifer	25	Exon	Age	0.5	0.770833	0.633021	0.4375	0.6875	0.581458	0.46875	0.739583	0.587083	0.164706	0.636415	0.406984	0.097479	0.481793	0.30843	0.13273	0.593277	0.322816	0.529412	1.76471	1.05882	0.823529	1.82353	1.27118	0.588235	1.76471	1.18059	-0.274312	0.785542	0.322842	-0.293843	0.619801	0.165758	-0.200645	0.723914	0.263114
XGB Classifer	50	Exon	Age	0.447917	0.770833	0.618021	0.4375	0.708333	0.568125	0.40625	0.739583	0.567187	0.119514	0.654953	0.37109	0.0941176	0.481146	0.282868	0.0470588	0.514006	0.2916	0.647059	1.76471	1.12647	0.823529	1.88235	1.30765	0.764706	1.82353	1.31	-0.314236	0.752499	0.290891	-0.431659	0.580113	0.168829	-0.234693	0.671527	0.166983
XGB Classifer	75	Exon	Age	0.46875	0.729167	0.591771	0.447917	0.697917	0.576875	0.4375	0.677083	0.560937	0.146405	0.55112	0.342271	0.102708	0.497106	0.289628	0.0672269	0.453272	0.281011	0.705882	1.64706	1.17294	0.823529	1.70588	1.27294	0.882353	2.05882	1.32	-0.240634	0.721511	0.242417	-0.200521	0.626446	0.21319	-0.383265	0.668459	0.174811
XGB Classifer	100	Exon	Age	0.5	0.729167	0.598437	0.4375	0.708333	0.576562	0.4375	0.6875	0.549583	0.151261	0.560458	0.337664	0.111345	0.47619	0.296228	0.092437	0.484034	0.270529	0.647059	1.70588	1.16353	0.823529	1.82353	1.27471	0.764706	1.94118	1.34824	-0.161028	0.722612	0.275471	-0.323026	0.628615	0.186091	-0.289145	0.57825	0.140754
XGB Classifer	150	Exon	Age	0.447917	0.71875	0.576667	0.46875	0.729167	0.587187	0.4375	0.666667	0.547083	0.0868984	0.543604	0.311186	0.0993464	0.537815	0.308412	0.0791444	0.458263	0.25897	0.764706	1.76471	1.24294	0.764706	1.76471	1.24529	0.882353	1.88235	1.38588	-0.278583	0.614951	0.205099	-0.346825	0.618013	0.19764	-0.298023	0.521335	0.112453
XGB Classifer	200	Exon	Age	0.4375	0.708333	0.567917	0.447917	0.708333	0.572812	0.4375	0.697917	0.541354	0.0941176	0.552381	0.292998	0.0862745	0.492997	0.29054	0.0819964	0.480672	0.260209	0.823529	1.82353	1.26941	0.941176	1.88235	1.32882	0.882353	1.88235	1.37412	-0.261866	0.626165	0.189803	-0.318828	0.518576	0.122292	-0.313639	0.57423	0.119377
XGB Classifer	250	Exon	Age	0.416667	0.697917	0.553958	0.447917	0.708333	0.576146	0.4375	0.71875	0.566667	0.0441176	0.462932	0.275562	0.101604	0.513539	0.297587	0.0855615	0.496359	0.285007	0.823529	1.82353	1.30706	0.882353	1.76471	1.29412	0.823529	1.88235	1.30824	-0.341344	0.631183	0.157007	-0.251072	0.49936	0.169535	-0.383012	0.617699	0.170159
XGB Classifer	300	Exon	Age	0.4375	0.697917	0.552188	0.40625	0.729167	0.570208	0.4375	0.708333	0.548021	0.097479	0.501961	0.270553	0.0672269	0.598693	0.290605	0.0855615	0.533053	0.26849	0.764706	1.94118	1.28941	0.823529	1.94118	1.34235	0.764706	1.82353	1.32647	-0.30489	0.570758	0.186902	-0.28761	0.562773	0.112888	-0.346419	0.671733	0.151916
XGB Classifer	400	Exon	Age	0.4375	0.697917	0.546667	0.4375	0.697917	0.561562	0.40625	0.677083	0.535729	0.0427807	0.485973	0.256845	0.0806723	0.503922	0.274127	0.0588235	0.470588	0.244524	0.764706	1.82353	1.35882	0.823529	2	1.35765	0.823529	1.82353	1.38353	-0.385712	0.589932	0.12192	-0.368422	0.489653	0.116913	-0.401956	0.599299	0.124517
XGB Classifer	500	Exon	Age	0.40625	0.677083	0.552604	0.40625	0.6875	0.551458	0.4375	0.635417	0.539583	0.0522876	0.494118	0.277546	0.0588235	0.467227	0.254355	0.0866193	0.4155	0.2387	0.882353	2	1.35941	0.882353	1.94118	1.37118	0.941176	1.94118	1.39824	-0.272381	0.585616	0.129483	-0.561034	0.564811	0.104753	-0.394066	0.622073	0.112657
XGB Classifer	all	Exon	Age	0.375	0.635417	0.494792	0.40625	0.697917	0.513542	0.40625	0.625	0.512604	0	0.427311	0.182236	0.0352941	0.480392	0.195366	0.0271493	0.398693	0.198758	1.05882	2.11765	1.58235	1	2	1.51	1	2.11765	1.47294	-0.547403	0.434047	-0.0467599	-0.478179	0.452623	0.0139887	-0.471354	0.510633	0.0676108
Adboost Classifer	15	Exon	Age	0.46875	0.739583	0.59625	0.46875	0.75	0.593125	0.4375	0.65625	0.526146	0.108597	0.619608	0.348098	0.141176	0.599813	0.359419	0.0855615	0.434174	0.24348	0.411765	1.17647	0.846471	0.529412	1.29412	0.892941	0.764706	1.35294	1.10706	0.24705	0.842823	0.603842	0.164747	0.80172	0.524624	0.0283327	0.656323	0.371636
	25	Exon	Age	0.4375	0.729167	0.584583	0.4375	0.708333	0.56875	0.4375	0.6875	0.56875	0.111345	0.576284	0.32672	0.128342	0.566365	0.318461	0.0855615	0.500891	0.299842	0.529412	1.29412	0.887647	0.647059	1.35294	0.99	0.647059	1.41176	0.991176	0.250605	0.828617	0.579371	0.137315	0.717727	0.439881	0.178721	0.790851	0.509741
	50	Exon	Age	0.46875	0.697917	0.585104	0.46875	0.708333	0.578333	0.4375	0.645833	0.550729	0.138235	0.548977	0.331786	0.160428	0.559715	0.333617	0.111111	0.424219	0.26366	0.470588	1.17647	0.857059	0.529412	1.17647	0.875882	0.764706	1.41176	1.07529	0.349425	0.871593	0.622124	0.238949	0.83246	0.579298	0.101558	0.777982	0.452394
	75	Exon	Age	0.4375	0.71875	0.576354	0.46875	0.708333	0.588125	0.46875	0.71875	0.579688	0.134454	0.515406	0.308484	0.109804	0.577031	0.344013	0.142602	0.536953	0.307747	0.588235	1.23529	0.920588	0.470588	1.17647	0.832353	0.647059	1.29412	0.957647	0.0444839	0.788512	0.554934	0.368178	0.83467	0.635186	0.245815	0.828243	0.573867
	100	Exon	Age	0.447917	0.71875	0.586562	0.458333	0.697917	0.583021	0.4375	0.729167	0.587708	0.130317	0.539683	0.321711	0.0504202	0.531279	0.327961	0.14902	0.57563	0.323633	0.588235	1.29412	0.866471	0.588235	1.29412	0.897059	0.470588	1.23529	0.905294	0.321407	0.852239	0.633376	0.36745	0.836712	0.577888	0.257065	0.883526	0.578554
	150	Exon	Age	0.46875	0.697917	0.584479	0.46875	0.75	0.593958	0.46875	0.708333	0.579688	0.124777	0.535294	0.324863	0.106586	0.577031	0.344801	0.145658	0.519141	0.309911	0.588235	1.29412	0.895882	0.470588	1.23529	0.822353	0.705882	1.35294	0.941765	0.145911	0.816213	0.589771	0.393054	0.873769	0.652507	0.278899	0.753477	0.553651
	200	Exon	Age	0.40625	0.697917	0.583021	0.479167	0.791667	0.633229	0.4375	0.697917	0.561875	0.0816993	0.530303	0.323939	0.105882	0.694771	0.408262	0.0993464	0.505017	0.284637	0.588235	1.35294	0.930588	0.352941	1.05882	0.687059	0.647059	1.35294	0.971176	0.233965	0.741243	0.534406	0.489934	0.930988	0.752244	0.156169	0.842272	0.542618
	250	Exon	Age	0.447917	0.697917	0.572812	0.46875	0.75	0.61375	0.447917	0.677083	0.569063	0.117647	0.542717	0.301322	0.105882	0.642017	0.366932	0.117647	0.486928	0.298831	0.588235	1.29412	0.943529	0.411765	1.23529	0.764706	0.705882	1.29412	0.964118	0.267966	0.760619	0.554883	0.434124	0.910749	0.725579	0.153501	0.770552	0.505157
	300	Exon	Age	0.46875	0.708333	0.593958	0.46875	0.739583	0.594479	0.46875	0.708333	0.591979	0.15817	0.542297	0.345353	0.0816993	0.605042	0.342078	0.156863	0.54183	0.32208	0.588235	1.17647	0.871765	0.470588	1.29412	0.838824	0.529412	1.23529	0.897647	0.245725	0.781496	0.581815	0.360079	0.865669	0.658078	0.321164	0.869764	0.625391
	400	Exon	Age	0.46875	0.739583	0.593646	0.447917	0.729167	0.597604	0.4375	0.6875	0.576667	0.158748	0.60112	0.341451	0.0941176	0.566365	0.337008	0.111111	0.483244	0.294727	0.470588	1.17647	0.872941	0.529412	1.29412	0.837647	0.647059	1.35294	0.928824	0.299612	0.831952	0.581251	0.397105	0.846931	0.662559	0.252378	0.863814	0.612148
	500	Exon	Age	0.46875	0.729167	0.59875	0.447917	0.739583	0.591042	0.46875	0.729167	0.581667	0.152788	0.586325	0.353421	0.0941176	0.581513	0.327834	0.128342	0.603641	0.304464	0.470588	1.23529	0.858824	0.529412	1.29412	0.852353	0.529412	1.29412	0.944118	0.306368	0.853994	0.616826	0.391862	0.860427	0.656243	0.194811	0.823296	0.56859
	all	Exon	Age	0.40625	0.604167	0.504167	0.40625	0.635417	0.518437	0.416667	0.677083	0.541146	0.0522876	0.403361	0.197954	0.0504202	0.407283	0.200945	0.0784314	0.485528	0.256818	1.05882	1.76471	1.40118	0.823529	1.64706	1.22882	0.647059	1.58824	1.08	-0.420355	0.383462	-0.0287519	-0.192706	0.655501	0.238704	-0.0598851	0.772444	0.376284
Decision Tree Classifer	15	Exon	Age	0.46875	0.71875	0.573438	0.46875	0.71875	0.598542	0.4375	0.6875	0.543125	0.101604	0.579186	0.303354	0.168271	0.586368	0.372063	0.0941176	0.481283	0.266997	0.529412	1.23529	0.916471	0.529412	1.23529	0.887647	0.705882	1.52941	1.10647	0.248018	0.827558	0.557988	0.148699	0.824217	0.513919	0.0406404	0.675046	0.340089
Decision Tree Classifer	25	Exon	Age	0.46875	0.6875	0.574583	0.46875	0.697917	0.569271	0.46875	0.666667	0.576562	0.11463	0.494118	0.307419	0.121761	0.471836	0.31807	0.163993	0.503081	0.308788	0.647059	1.23529	0.924118	0.705882	1.35294	0.986471	0.647059	1.29412	0.993529	0.190092	0.808901	0.547964	0.086806	0.755189	0.46527	0.140786	0.786429	0.514591
Decision Tree Classifer	50	Exon	Age	0.46875	0.729167	0.577396	0.46875	0.697917	0.568542	0.46875	0.697917	0.575625	0.145658	0.555437	0.316085	0.158289	0.535294	0.312792	0.130719	0.536415	0.301586	0.588235	1.23529	0.91	0.647059	1.23529	0.920588	0.647059	1.35294	0.978824	0.277869	0.783311	0.561893	0.230374	0.79447	0.544164	0.128007	0.850444	0.534555
Decision Tree Classifer	75	Exon	Age	0.4375	0.708333	0.561875	0.46875	0.708333	0.588542	0.447917	0.6875	0.570729	0.0862745	0.522536	0.28079	0.147899	0.568441	0.336286	0.129412	0.522536	0.294523	0.647059	1.35294	0.978235	0.588235	1.17647	0.85	0.647059	1.35294	0.984118	0.133036	0.724234	0.503419	0.294242	0.864222	0.62398	0.21246	0.775113	0.550966
Decision Tree Classifer	100	Exon	Age	0.4375	0.6875	0.5625	0.458333	0.739583	0.581771	0.447917	0.729167	0.576562	0.0784314	0.518207	0.280103	0.0588235	0.585014	0.320606	0.106787	0.577124	0.304457	0.588235	1.47059	0.983529	0.588235	1.29412	0.904706	0.529412	1.29412	0.967059	0.0858692	0.7968	0.496508	0.293137	0.802332	0.591006	0.181991	0.819887	0.547742
Decision Tree Classifer	150	Exon	Age	0.4375	0.6875	0.564167	0.458333	0.739583	0.594167	0.4375	0.666667	0.563333	0.0941176	0.497326	0.292773	0.0882353	0.564706	0.338788	0.121212	0.484848	0.289206	0.647059	1.35294	1.00706	0.529412	1.23529	0.838235	0.588235	1.29412	0.936471	0.107409	0.750198	0.471957	0.439225	0.85893	0.664989	0.283827	0.828661	0.576006
Decision Tree Classifer	200	Exon	Age	0.4375	0.6875	0.554167	0.458333	0.770833	0.608125	0.4375	0.697917	0.575937	0.0950683	0.497953	0.278312	0.0641711	0.623716	0.353338	0.127731	0.521059	0.301433	0.705882	1.35294	1.02706	0.411765	1.11765	0.781176	0.588235	1.29412	0.937059	0.0798257	0.744558	0.470968	0.445908	0.883006	0.708962	0.175391	0.859332	0.59401
Decision Tree Classifer	250	Exon	Age	0.4375	0.6875	0.554167	0.458333	0.739583	0.598646	0.447917	0.729167	0.578333	0.0764706	0.459384	0.269075	0.0504202	0.591036	0.343272	0.117647	0.567227	0.307553	0.647059	1.41176	1.04176	0.470588	1.41176	0.829412	0.529412	1.35294	0.947647	0.0246024	0.756073	0.457321	0.281595	0.880384	0.662198	0.069111	0.814197	0.534588
Decision Tree Classifer	300	Exon	Age	0.46875	0.697917	0.581979	0.447917	0.739583	0.581979	0.46875	0.697917	0.586667	0.156863	0.520728	0.322548	0.0588235	0.593328	0.313327	0.140523	0.541176	0.311249	0.588235	1.29412	0.925294	0.470588	1.35294	0.846471	0.588235	1.35294	0.947059	0.20246	0.794247	0.544386	0.379627	0.874841	0.668646	0.301941	0.826414	0.588972
Decision Tree Classifer	400	Exon	Age	0.46875	0.71875	0.578542	0.4375	0.697917	0.571667	0.447917	0.697917	0.575521	0.11463	0.562092	0.313805	0.0941176	0.516807	0.290049	0.092437	0.519608	0.29548	0.529412	1.23529	0.912941	0.470588	1.23529	0.927059	0.588235	1.29412	0.964118	0.23073	0.868237	0.574426	0.269041	0.849418	0.611201	0.192657	0.814593	0.562109
Decision Tree Classifer	500	Exon	Age	0.46875	0.729167	0.604792	0.4375	0.708333	0.576354	0.46875	0.697917	0.571354	0.15817	0.583473	0.366772	0.0441176	0.515686	0.298756	0.128342	0.537255	0.28199	0.529412	1.23529	0.863529	0.529412	1.41176	0.927647	0.588235	1.41176	0.992941	0.204513	0.839786	0.564299	0.317455	0.866707	0.606679	0.153488	0.802823	0.534599
Decision Tree Classifer	all	Exon	Age	0.40625	0.65625	0.508542	0.375	0.65625	0.533542	0.4375	0.697917	0.554271	0.0470588	0.438609	0.210775	0	0.46732	0.232218	0.0882353	0.473957	0.27095	1.05882	1.88235	1.42235	0.764706	1.64706	1.17941	0.588235	1.47059	1.04941	-0.42749	0.376907	-0.0422192	-0.229699	0.710552	0.285333	-0.0683239	0.766578	0.415874
Decision Tree Regressor	15	Exon	Age	0.576941	0.870256	0.713686	0.603251	0.863498	0.738674	0.489322	0.76707	0.620756	0.330952	0.757983	0.528666	0.333928	0.771008	0.556261	0.158403	0.628571	0.387867	0.352941	1.41176	0.838824	0.411765	1.23529	0.787647	0.647059	1.64706	1.08706	0.0199341	0.821204	0.448176	0.124293	0.829271	0.506368	-0.142957	0.740054	0.319869
Decision Tree Regressor	25	Exon	Age	0.624652	0.903498	0.764001	0.608535	0.903498	0.747257	0.498132	0.740495	0.627727	0.362983	0.82521	0.600904	0.355742	0.822103	0.568436	0.187115	0.578431	0.38954	0.294118	1.35294	0.748824	0.352941	1.35294	0.781176	0.647059	1.52941	1.04353	0.0754817	0.883293	0.473344	-0.109115	0.867446	0.495179	-0.0697823	0.717977	0.377311
Decision Tree Regressor	50	Exon	Age	0.634386	0.901923	0.776985	0.63456	0.878498	0.769218	0.503864	0.763828	0.636678	0.392208	0.836041	0.63081	0.373856	0.823529	0.604427	0.184874	0.595518	0.403583	0.235294	1.17647	0.672941	0.294118	1.29412	0.736471	0.470588	1.52941	1.08353	0.0756832	0.913836	0.547904	0.0441741	0.871718	0.511769	-0.0986552	0.722548	0.262846
Decision Tree Regressor	75	Exon	Age	0.716117	0.934615	0.817876	0.650751	0.926282	0.794275	0.50544	0.764469	0.641363	0.497059	0.881419	0.694051	0.417647	0.878431	0.653818	0.188235	0.607843	0.404187	0.117647	1.05882	0.554706	0.235294	1.23529	0.684118	0.588235	1.64706	1.03412	0.172658	0.920414	0.633774	0.181307	0.85047	0.538876	-0.0819913	0.750323	0.363139
Decision Tree Regressor	100	Exon	Age	0.676685	0.934615	0.809569	0.626777	0.903498	0.767256	0.482015	0.781044	0.632484	0.461625	0.885714	0.688402	0.389356	0.829832	0.608376	0.20915	0.603641	0.385066	0.176471	1	0.537059	0.352941	1.23529	0.771176	0.470588	1.58824	1.03588	0.325373	0.960209	0.658968	0.0398514	0.852193	0.481564	-0.0959449	0.823193	0.378973
Decision Tree Regressor	150	Exon	Age	0.650586	0.934615	0.78432	0.642418	0.903498	0.777585	0.470925	0.740421	0.605776	0.397386	0.885714	0.639409	0.37535	0.831933	0.618972	0.165266	0.557423	0.347469	0.117647	1.23529	0.627647	0.294118	1.23529	0.731176	0.647059	1.58824	1.14118	0.0709031	0.95678	0.568335	-0.00517492	0.858439	0.516879	-0.148747	0.740186	0.305608
Decision Tree Regressor	200	Exon	Age	0.643516	0.871355	0.77374	0.616319	0.902473	0.758142	0.472656	0.765971	0.622084	0.408403	0.80915	0.621563	0.369748	0.823529	0.579844	0.152024	0.609804	0.375617	0.352941	1.23529	0.671176	0.352941	1.17647	0.796471	0.647059	1.52941	1.06941	0.028243	0.839281	0.535471	0.0707399	0.835145	0.479994	-0.0462132	0.73071	0.360944
Decision Tree Regressor	250	Exon	Age	0.593521	0.86978	0.747695	0.617418	0.926282	0.733189	0.48044	0.779231	0.632685	0.361345	0.760971	0.582632	0.321569	0.879739	0.545663	0.184874	0.665966	0.395933	0.352941	1.29412	0.771176	0.294118	1.41176	0.856471	0.529412	1.52941	1.02118	0.0651999	0.840555	0.459264	-0.110778	0.895186	0.437475	-0.0188455	0.777218	0.403126
Decision Tree Regressor	300	Exon	Age	0.608535	0.926282	0.766417	0.585916	0.870879	0.755665	0.505201	0.756612	0.620466	0.388286	0.881419	0.617009	0.290756	0.773109	0.575631	0.170053	0.591087	0.377189	0.176471	1.29412	0.710588	0.352941	1.17647	0.781176	0.647059	1.47059	1.05176	0.0111061	0.954994	0.508872	0.0856421	0.869624	0.505221	-0.0747259	0.720868	0.372067
Decision Tree Regressor	400	Exon	Age	0.575293	0.84913	0.725796	0.601319	0.86978	0.72339	0.473535	0.725018	0.609328	0.313725	0.756837	0.543922	0.315033	0.759104	0.528636	0.145658	0.568627	0.353966	0.411765	1.29412	0.818235	0.411765	1.35294	0.877059	0.647059	1.47059	1.04588	-0.0699617	0.876594	0.436934	0.0267081	0.780298	0.448178	0.0386739	0.730113	0.39972
Decision Tree Regressor	500	Exon	Age	0.570348	0.863022	0.707309	0.562894	0.861923	0.709635	0.472299	0.765971	0.62069	0.286835	0.729038	0.515905	0.282353	0.759664	0.505003	0.156863	0.623716	0.375659	0.352941	1.52941	0.875882	0.470588	1.47059	0.905882	0.588235	1.64706	1.08882	-0.19469	0.856804	0.387168	-0.0377721	0.835103	0.414558	-0.102852	0.705634	0.330413
Decision Tree Regressor	all	Exon	Age	0.437216	0.667821	0.530554	0.432198	0.653425	0.537347	0.439963	0.701685	0.557293	0.0855615	0.479365	0.236943	0.0588235	0.386741	0.224671	0.104575	0.47563	0.276688	0.941176	1.88235	1.42176	0.941176	1.88235	1.39765	0.882353	1.76471	1.30176	-0.435175	0.496832	0.0265175	-0.350296	0.479112	0.1049	-0.350371	0.609462	0.147705
Elastic Net	15	Exon	Age	0.607436	0.878498	0.736597	0.576392	0.860897	0.719648	0.464629	0.762729	0.643496	0.313725	0.819608	0.558942	0.319701	0.759104	0.541168	0.184874	0.643375	0.415309	0.352941	1.17647	0.732941	0.411765	1.41176	0.851765	0.529412	1.47059	0.955294	0.1483	0.868237	0.52243	-0.0549874	0.791005	0.432083	-0.16387	0.798128	0.366405
Elastic Net	25	Exon	Age	0.63196	0.877473	0.76865	0.599652	0.899038	0.74666	0.513851	0.788828	0.645468	0.396639	0.768627	0.603587	0.348273	0.773109	0.563423	0.184874	0.630468	0.414128	0.294118	1.11765	0.690588	0.411765	1.29412	0.799412	0.470588	1.47059	0.981176	0.138795	0.871147	0.506125	-0.0841289	0.785589	0.429765	-0.0674848	0.783084	0.350188
Elastic Net	50	Exon	Age	0.675252	0.939904	0.794791	0.634084	0.934615	0.788603	0.543613	0.779945	0.649979	0.435294	0.819608	0.635038	0.381699	0.882353	0.644413	0.215686	0.636975	0.427583	0.235294	1.05882	0.617647	0.235294	1.11765	0.611176	0.529412	1.41176	0.968235	0.0782196	0.911174	0.579674	0.207344	0.908691	0.6125	-0.131314	0.728762	0.328154
Elastic Net	75	Exon	Age	0.707875	0.926832	0.821582	0.646177	0.935165	0.795262	0.474359	0.765018	0.636745	0.473644	0.881419	0.693243	0.38422	0.881419	0.65057	0.161345	0.612745	0.401632	0.117647	0.882353	0.509412	0.176471	1.23529	0.629412	0.470588	1.58824	1.02941	0.200923	0.981343	0.664521	0.197814	0.9018	0.580052	-0.296911	0.779849	0.311224
Elastic Net	100	Exon	Age	0.675252	0.940591	0.811787	0.665128	0.910165	0.783173	0.461195	0.756136	0.61113	0.406417	0.875817	0.639267	0.421802	0.874883	0.63831	0.163399	0.588235	0.360535	0.176471	0.941176	0.583529	0.235294	1	0.634118	0.588235	1.58824	1.08588	0.184281	0.948899	0.597278	0.147031	0.912727	0.564999	-0.253619	0.736597	0.26495
Elastic Net	150	Exon	Age	0.716804	0.941277	0.836408	0.674084	0.942308	0.814687	0.469982	0.756612	0.616386	0.490451	0.876751	0.688298	0.449198	0.934641	0.684729	0.173109	0.580392	0.372948	0.176471	0.941176	0.502941	0.176471	1	0.531765	0.588235	1.58824	1.10471	0.274128	0.972206	0.659524	0.246456	0.939488	0.654767	-0.209859	0.773369	0.262873
Elastic Net	200	Exon	Age	0.727221	0.967308	0.839808	0.656593	0.942308	0.830735	0.472894	0.772711	0.609356	0.47344	0.888655	0.690341	0.435854	0.934641	0.699759	0.12605	0.658824	0.359653	0.117647	0.882353	0.507059	0.176471	0.941176	0.505294	0.588235	1.64706	1.14118	0.222496	0.948978	0.655315	0.248276	0.936121	0.673094	-0.292349	0.688753	0.229336
Elastic Net	250	Exon	Age	0.753846	0.981456	0.868882	0.735577	0.942308	0.83373	0.473672	0.730586	0.607711	0.547059	0.934641	0.723247	0.499066	0.934641	0.710618	0.152941	0.572923	0.360792	0.176471	0.823529	0.484118	0.176471	0.823529	0.497647	0.529412	1.58824	1.13235	0.286449	0.97274	0.650517	0.321863	0.927524	0.663591	-0.210837	0.725352	0.224378
Elastic Net	300	Exon	Age	0.726534	0.980769	0.870068	0.738919	0.967308	0.857013	0.462569	0.781044	0.596741	0.477311	0.934641	0.71625	0.535948	0.940243	0.756371	0.141176	0.636975	0.337672	0.176471	0.823529	0.467647	0.0588235	0.882353	0.415294	0.647059	1.58824	1.12353	0.205722	0.955586	0.673038	0.383233	0.986556	0.729465	-0.214479	0.660691	0.245691
Elastic Net	400	Exon	Age	0.746566	0.980769	0.859972	0.685668	0.967857	0.835038	0.459821	0.696795	0.588482	0.551821	0.875817	0.704778	0.460912	0.941176	0.719609	0.119514	0.483244	0.322004	0.176471	0.882353	0.491176	0.0588235	0.941176	0.454118	0.764706	1.58824	1.14765	0.209717	0.968553	0.654675	0.285355	0.986556	0.720681	-0.283087	0.614915	0.213684
Elastic Net	500	Exon	Age	0.771062	0.980769	0.873449	0.71456	0.942308	0.844429	0.421016	0.716804	0.577313	0.52549	0.934641	0.717915	0.513305	0.934641	0.735983	0.0993464	0.540616	0.312343	0.117647	0.823529	0.468235	0.176471	0.882353	0.43	0.705882	1.70588	1.16588	0.204483	0.974904	0.665946	0.358621	0.972835	0.728252	-0.269814	0.643282	0.225909
Elastic Net	all	Exon	Age	0.379464	0.616415	0.481741	0.382898	0.646177	0.500632	0.378091	0.555403	0.457298	0.0392157	0.333928	0.159287	0.0352941	0.378431	0.185947	0.0352941	0.291317	0.143818	0.941176	1.88235	1.43235	0.882353	1.76471	1.36882	1.05882	1.88235	1.43235	-0.447947	0.507801	-0.0395526	-0.406651	0.523263	0.0173337	-0.388041	0.389243	0.00287915
LASSO	15	Exon	Age	0.583104	0.877473	0.732733	0.595582	0.854139	0.702489	0.505275	0.77978	0.656488	0.312325	0.810084	0.553774	0.30719	0.768627	0.508119	0.232557	0.662185	0.432155	0.352941	1.29412	0.845294	0.411765	1.35294	0.882353	0.588235	1.52941	0.981765	-0.136975	0.783354	0.408194	0.0469458	0.804053	0.457002	-0.0388119	0.792152	0.398912
LASSO	25	Exon	Age	0.530751	0.861923	0.7104	0.544725	0.845879	0.712681	0.504341	0.781923	0.633407	0.226891	0.757983	0.520755	0.238655	0.764706	0.515234	0.144538	0.647199	0.391172	0.470588	1.47059	0.89	0.470588	1.35294	0.89	0.529412	1.58824	1.02706	-0.158537	0.779794	0.384626	0.0269577	0.820884	0.413271	-0.0248255	0.728815	0.389284
LASSO	50	Exon	Age	0.593608	0.87033	0.724828	0.569249	0.85886	0.719801	0.472582	0.757637	0.624452	0.360784	0.823529	0.547394	0.274183	0.770308	0.53073	0.163399	0.598413	0.379453	0.235294	1.23529	0.838235	0.411765	1.41176	0.883529	0.647059	1.70588	1.09765	0.0161716	0.892766	0.443658	-0.198083	0.815125	0.424552	-0.141942	0.672774	0.301064
LASSO	75	Exon	Age	0.568059	0.838114	0.714812	0.537509	0.863022	0.71589	0.469982	0.763919	0.626896	0.313725	0.762092	0.536042	0.240727	0.749346	0.508042	0.152941	0.59944	0.381414	0.411765	1.29412	0.824706	0.470588	1.47059	0.911176	0.588235	1.58824	1.07529	-0.0325137	0.79782	0.458597	-0.100771	0.758631	0.404937	-0.0903841	0.757229	0.347539
LASSO	100	Exon	Age	0.568608	0.839212	0.693947	0.566506	0.808022	0.692734	0.472299	0.742234	0.607871	0.278431	0.754248	0.502507	0.257194	0.646078	0.476352	0.176471	0.57451	0.341239	0.529412	1.41176	0.932353	0.705882	1.58824	1.01118	0.705882	1.58824	1.10471	-0.0657827	0.761204	0.367923	-0.11973	0.643631	0.323943	-0.134964	0.69218	0.344502
LASSO	150	Exon	Age	0.568059	0.862473	0.711582	0.585201	0.836996	0.717893	0.469982	0.755586	0.603027	0.296409	0.764706	0.527828	0.290977	0.723249	0.520096	0.13273	0.566387	0.339026	0.352941	1.35294	0.859412	0.470588	1.47059	0.904118	0.647059	1.64706	1.17824	-0.180768	0.879335	0.403274	-0.192963	0.784615	0.403896	-0.119126	0.67274	0.265067
LASSO	200	Exon	Age	0.535531	0.829231	0.691146	0.555659	0.837637	0.695107	0.495531	0.757637	0.606265	0.240196	0.709804	0.491116	0.262185	0.699346	0.478952	0.156863	0.570495	0.341242	0.470588	1.52941	0.957059	0.411765	1.52941	0.98	0.588235	1.70588	1.18706	-0.307052	0.80809	0.336305	-0.117049	0.770166	0.354933	-0.276048	0.747776	0.241953
LASSO	250	Exon	Age	0.536392	0.820421	0.67083	0.544799	0.844231	0.695991	0.472509	0.740018	0.599796	0.237582	0.714286	0.468352	0.264239	0.714426	0.48455	0.163399	0.537815	0.336	0.529412	1.47059	0.965294	0.470588	1.58824	0.98	0.647059	1.58824	1.13118	-0.101412	0.755016	0.333157	-0.152013	0.745022	0.358278	-0.0836021	0.729884	0.321938
LASSO	300	Exon	Age	0.471612	0.83033	0.668223	0.586227	0.84478	0.70268	0.463315	0.715659	0.580829	0.160428	0.695425	0.4578	0.319519	0.765406	0.499114	0.106443	0.534454	0.309334	0.470588	1.52941	0.974706	0.411765	1.41176	0.917647	0.764706	1.64706	1.19882	-0.0483571	0.778872	0.349124	-0.0586733	0.834406	0.409559	-0.0837104	0.588023	0.264996
LASSO	400	Exon	Age	0.503773	0.756136	0.640341	0.520366	0.798114	0.665376	0.462289	0.692253	0.568056	0.214413	0.60056	0.418328	0.205882	0.629132	0.434896	0.0915033	0.480859	0.291983	0.705882	1.52941	1.05824	0.588235	1.58824	1.05412	0.764706	1.76471	1.22059	-0.142957	0.711552	0.295141	-0.191452	0.730426	0.335226	-0.184163	0.651342	0.24572
LASSO	500	Exon	Age	0.504652	0.76478	0.637929	0.513164	0.830256	0.668519	0.463315	0.723919	0.583081	0.2	0.605042	0.412081	0.223156	0.697666	0.436915	0.12549	0.528291	0.312042	0.588235	1.47059	1.06118	0.647059	1.52941	1.02706	0.705882	1.70588	1.24412	-0.0774721	0.786051	0.293544	-0.106295	0.700901	0.350091	-0.318743	0.633507	0.199112
LASSO	all	Exon	Age	0.416557	0.675037	0.527691	0.437766	0.683919	0.576016	0.431099	0.641868	0.526848	0.0470588	0.457516	0.239834	0.0784314	0.477124	0.281192	0.0784314	0.436508	0.225042	0.941176	1.94118	1.43529	0.882353	1.70588	1.28647	0.823529	1.82353	1.39412	-0.437563	0.377408	0.0122357	-0.247286	0.564158	0.194129	-0.347447	0.536191	0.0862401

## Sheet: s5
Supplementary Table 5. The top 500 genes ranked by their importance in the age or tissue prediction models generated using each of the three metrics .
Note: the DNA damage metrics were calculated using the corresponding DNA lesions (SSBs or AP sites) mapping only to exons.
1. LPKM-AP for age						2. LPKM-SSB for age						3. TPM for age						4.LPKM-AP for tissue						5.LPKM-SSB for tissue						6.TPM for tissue
Feature	Absolute value of the average of logistic regression coefficients	The average of logistic regression coefficients	Gene description			Feature	Absolute value of the average of logistic regression coefficients	The average of logistic regression coefficients	Gene description			Feature	Absolute value of the average of logistic regression coefficients	The average of logistic regression coefficients	Description			Feature	Absolute value of the average of logistic regression coefficients	The average of logistic regression coefficients	Description			Feature	Absolute value of the average of logistic regression coefficients	The average of logistic regression coefficients	Description			Feature	Absolute value of the average of logistic regression coefficients	The average of logistic regression coefficients	Description
Cdr1	0.0340446	-0.0340446	Mus musculus cerebellar degeneration related antigen 1 (Cdr1)			Mroh2a	0.0269515	0.0269515	Mus musculus maestro heat-like repeat family member 2A (Mroh2a)			Sphk2	0.23213	-0.23213	Mus musculus sphingosine kinase 2 (Sphk2)			Fbxo22	0.0221809	-0.0221809	Mus musculus F-box protein 22 (Fbxo22)			Rhoc	0.0258197	0.0258197	Mus musculus ras homolog family member C (Rhoc)			Bpgm	0.0158031	0.0158031	Mus musculus 2,3-bisphosphoglycerate mutase (Bpgm)
Nde1	0.0234365	0.0234365	Mus musculus nudE neurodevelopment protein 1 (Nde1)			H2-Q8	0.0213708	0.0213708	Mus musculus histocompatibility 2			Smim3	0.154939	0.154939	Mus musculus small integral membrane protein 3 (Smim3)			Adam29	0.0214115	0.0214115	Mus musculus a disintegrin and metallopeptidase domain 29 (Adam29)			Slc18a3	0.0205445	0.0205445	Mus musculus solute carrier family 18 (vesicular monoamine)			Hist2h2aa2	0.00732531	0.00732531	Mus musculus histone cluster 2
Snx31	0.0185503	0.0185503	Mus musculus sorting nexin 31 (Snx31)			Tomm6	0.0211924	-0.0211924	Mus musculus translocase of outer mitochondrial membrane 6 homolog (yeast) (Tomm6)			BC051212	0.120095	0.120095	Mus musculus			Ptpn6	0.0206194	0.0206194	Mus musculus protein tyrosine phosphatase			4930526I15Rik	0.02014	0.02014	Mus musculus RIKEN cDNA 4930526I15 gene (4930526I15Rik)			Cox4i1	0.00553833	0.00553833	Mus musculus cytochrome c oxidase subunit IV isoform 1 (Cox4i1)
Ctsd	0.0172109	0.0172109	Mus musculus cathepsin D (Ctsd)			Ing4	0.0207202	0.0207202	Mus musculus inhibitor of growth family			Hspa1b	0.10858	0.10858	Mus musculus heat shock protein 1B (Hspa1b)			Hs3st5	0.0191688	0.0191688	Mus musculus heparan sulfate (glucosamine) 3-O-sulfotransferase 5 (Hs3st5)			Phlda1	0.0197555	0.0197555	Mus musculus pleckstrin homology like domain			Hist1h4m	0.00449665	0.00449665	Mus musculus histone cluster 1
Kcng3	0.016711	0.016711	Mus musculus potassium voltage-gated channel			Zfp956	0.0202218	0.0202218	Mus musculus zinc finger protein 956 (Zfp956)			AK134468	0.104275	0.104275	Mus musculus 11 days embryo head cDNA			Syt2	0.0191609	0.0191609	Mus musculus synaptotagmin II (Syt2)			Nrl	0.019332	0.019332	Mus musculus neural retina leucine zipper gene (Nrl)			P4hb	0.00427398	0.00427398	Mus musculus prolyl 4-hydroxylase
Btc	0.016143	-0.016143	Mus musculus betacellulin			1700017G19Rik	0.0184076	0.0184076	Mus musculus RIKEN cDNA 1700017G19 gene (1700017G19Rik)			G530011O06Rik	0.10354	0.10354	Mus musculus RIKEN cDNA G530011O06 gene (G530011O06Rik)			Lox	0.0187757	0.0187757	Mus musculus lysyl oxidase (Lox)			App	0.0185043	0.0185043	Mus musculus amyloid beta (A4) precursor protein (App)			Uqcrq	0.00318428	0.00318428	Mus musculus ubiquinol-cytochrome c reductase
Kif19a	0.0156845	0.0156845	Mus musculus kinesin family member 19A (Kif19a)			Lypla2	0.0183857	0.0183857	Mus musculus lysophospholipase 2 (Lypla2)			Dbp	0.0923944	-0.0923944	Mus musculus D site albumin promoter binding protein (Dbp)			Amigo3	0.0187609	0.0187609	Mus musculus adhesion molecule with Ig like domain 3 (Amigo3)			Akt1s1	0.0164205	0.0164205	Mus musculus AKT1 substrate 1 (proline-rich) (Akt1s1)			Apoa2	0.00242885	0.00242885	Mus musculus apolipoprotein A-II (Apoa2)
Smok2b	0.0156297	-0.0156297	Mus musculus sperm motility kinase 2B (Smok2b)			Zfyve1	0.0179773	0.0179773	Mus musculus zinc finger			Cd14	0.0844708	0.0844708	Mus musculus CD14 antigen (Cd14)			Ascc2	0.0187452	0.0187452	Mus musculus activating signal cointegrator 1 complex subunit 2 (Ascc2)			Sfi1	0.0163493	-0.0163493	Mus musculus Sfi1 homolog			Ldhb	0.00241238	0.00241238	Mus musculus lactate dehydrogenase B (Ldhb)
Atp6v0a4	0.0152904	0.0152904	Mus musculus ATPase			Fkrp	0.0179002	-0.0179002	Mus musculus fukutin related protein (Fkrp)			Dbndd1	0.0781737	-0.0781737	Mus musculus dysbindin (dystrobrevin binding protein 1) domain containing 1 (Dbndd1)			Tle6	0.018438	0.018438	Mus musculus transducin-like enhancer of split 6 (Tle6)			4632428C04Rik	0.0156035	0.0156035	Mus musculus RIKEN cDNA 4632428C04 gene (4632428C04Rik)			Tpm1	0.0022323	-0.0022323	Mus musculus tropomyosin 1
Tmcc1	0.0149069	0.0149069	Mus musculus transmembrane and coiled coil domains 1 (Tmcc1)			Klhl17	0.0178699	0.0178699	Mus musculus kelch-like 17 (Klhl17)			Tcf7	0.0769474	0.0769474	Mus musculus transcription factor 7			Surf6	0.0183543	0.0183543	Mus musculus surfeit gene 6 (Surf6)			3110002H16Rik	0.0155133	0.0155133	Mus musculus RIKEN cDNA 3110002H16 gene (3110002H16Rik)			Hist1h4k	0.00199892	-0.00199892	Mus musculus histone cluster 1
Nek5	0.0148845	0.0148845	Mus musculus NIMA (never in mitosis gene a)-related expressed kinase 5 (Nek5)			Dgcr14	0.0176656	0.0176656	Mus musculus DiGeorge syndrome critical region gene 14 (Dgcr14)			AK207524	0.072391	0.072391	Mus musculus cDNA			Tpst2	0.0180466	0.0180466	Mus musculus protein-tyrosine sulfotransferase 2 (Tpst2)			Trmt112	0.0152751	-0.0152751	Mus musculus tRNA methyltransferase 11-2 (Trmt112)			Cdo1	0.00186347	0.00186347	Mus musculus cysteine dioxygenase 1
Card11	0.0148433	-0.0148433	Mus musculus caspase recruitment domain family			Tmprss3	0.0172974	0.0172974	Mus musculus transmembrane protease			Syvn1	0.0656142	0.0656142	Mus musculus synovial apoptosis inhibitor 1			Cfb	0.0175421	0.0175421	Mus musculus complement factor B (Cfb)			Gm1110	0.0152002	0.0152002	Mus musculus predicted gene 1110 (Gm1110)			Ckb	0.0017879	0.0017879	Mus musculus creatine kinase
Ttll8	0.0148096	-0.0148096	Mus musculus tubulin tyrosine ligase-like family			Stx6	0.0171083	0.0171083	Mus musculus syntaxin 6 (Stx6)			Ppp6r1	0.0627348	-0.0627348	Mus musculus protein phosphatase 6			Xxylt1	0.017389	0.017389	Mus musculus xyloside xylosyltransferase 1 (Xxylt1)			Repin1	0.0149999	0.0149999	Mus musculus replication initiator 1 (Repin1)			Hist1h2bn	0.00159837	-0.00159837	Mus musculus histone cluster 1
Pias2	0.0147154	0.0147154	Mus musculus protein inhibitor of activated STAT 2 (Pias2)			Kctd21	0.0168532	0.0168532	Mus musculus potassium channel tetramerisation domain containing 21 (Kctd21)			Sfi1	0.062167	-0.062167	Mus musculus Sfi1 homolog			Slc2a6	0.0172158	-0.0172158	Mus musculus solute carrier family 2 (facilitated glucose transporter)			C130026I21Rik	0.014895	0.014895	Mus musculus RIKEN cDNA C130026I21 gene			Nme2	0.00156931	0.00156931	Mus musculus NME/NM23 nucleoside diphosphate kinase 2 (Nme2)
Gm5478	0.0145049	0.0145049	Mus musculus predicted pseudogene 5478 (Gm5478)			Rgs14	0.0160391	0.0160391	Mus musculus regulator of G-protein signaling 14 (Rgs14)			AK040202	0.0611778	0.0611778	Mus musculus 0 day neonate thymus cDNA			4930590J08Rik	0.0167926	0.0167926	Mus musculus RIKEN cDNA 4930590J08 gene (4930590J08Rik)			Fbxl8	0.0147495	0.0147495	Mus musculus F-box and leucine-rich repeat protein 8 (Fbxl8)			Col18a1	0.00155014	0.00155014	Mus musculus collagen
Avil	0.014065	-0.014065	Mus musculus advillin (Avil)			Rnf187	0.0159227	-0.0159227	Mus musculus ring finger protein 187 (Rnf187)			Slc35g2	0.0611709	0.0611709	Mus musculus solute carrier family 35			Asb2	0.0167685	0.0167685	Mus musculus ankyrin repeat and SOCS box-containing 2 (Asb2)			Gstm1	0.0141868	0.0141868	Mus musculus glutathione S-transferase			Hist1h3e	0.0014628	0.0014628	Mus musculus histone cluster 1
Znf41-ps	0.0140458	-0.0140458	Mus musculus ZNF41			Mcoln1	0.0154932	-0.0154932	Mus musculus mucolipin 1 (Mcoln1)			AK180712	0.0597421	0.0597421	Mus musculus cDNA			Lhx3	0.0166078	0.0166078	Mus musculus LIM homeobox protein 3 (Lhx3)			Rtn4ip1	0.0141722	0.0141722	Mus musculus reticulon 4 interacting protein 1 (Rtn4ip1)			Atp2a2	0.00145899	0.00145899	Mus musculus ATPase
Sorbs3	0.0139735	0.0139735	Mus musculus sorbin and SH3 domain containing 3 (Sorbs3)			DQ719901	0.0152917	-0.0152917	Mus musculus piRNA piR-135223			AK081140	0.0580748	-0.0580748	Mus musculus 10 days neonate cerebellum cDNA			Spats2	0.0164347	0.0164347	Mus musculus spermatogenesis associated			BC058545	0.0140855	0.0140855	Mus musculus cDNA clone IMAGE:5694205			Crip2	0.00145243	0.00145243	Mus musculus cysteine rich protein 2 (Crip2)
Ggcx	0.013884	0.013884	Mus musculus gamma-glutamyl carboxylase (Ggcx)			Mprip	0.0151954	0.0151954	Mus musculus myosin phosphatase Rho interacting protein (Mprip)			Gm16023	0.0573244	0.0573244	Mus musculus predicted gene 16023 (Gm16023)			Unc119b	0.0164286	0.0164286	Mus musculus unc-119 lipid binding chaperone B (Unc119b)			AK146861	0.0137117	0.0137117	Mus musculus 17 days embryo kidney cDNA			Hist1h2be	0.00136993	0.00136993	Mus musculus histone cluster 1
Wnt2b	0.0138202	-0.0138202	Mus musculus wingless-type MMTV integration site family			Tmprss13	0.0151355	0.0151355	Mus musculus transmembrane protease			AK006610	0.0560318	0.0560318	Mus musculus adult male testis cDNA			Stx2	0.016351	-0.016351	Mus musculus syntaxin 2 (Stx2)			Grhl2	0.0135248	0.0135248	Mus musculus grainyhead-like 2 (Drosophila) (Grhl2)			Abhd8	0.00133698	0.00133698	Mus musculus abhydrolase domain containing 8 (Abhd8)
Crat	0.0138072	0.0138072	Mus musculus carnitine acetyltransferase (Crat)			Ubl5	0.0151275	-0.0151275	Mus musculus ubiquitin-like 5 (Ubl5)			AB351656	0.0531225	0.0531225	Mus musculus non-coding RNA			Hepacam	0.0162005	0.0162005	Mus musculus hepatocyte cell adhesion molecule (Hepacam)			Eif2b4	0.0133704	0.0133704	Mus musculus eukaryotic translation initiation factor 2B			Hist1h2br	0.00132465	0.00132465	Mus musculus histone cluster 1 H2br (Hist1h2br)
Ppp2r3c	0.0137313	0.0137313	Mus musculus protein phosphatase 2			Ssu2	0.0148777	0.0148777	Mus musculus ssu-2 homolog (C. elegans) (Ssu2)			Fbxw2	0.0527176	-0.0527176	Mus musculus F-box and WD-40 domain protein 2 (Fbxw2)			Ptprv	0.0158812	-0.0158812	Mus musculus protein tyrosine phosphatase			Neurog2	0.0129477	0.0129477	Mus musculus neurogenin 2 (Neurog2)			Gm5088	0.00130805	0.00130805	Mus musculus predicted gene 5088 (Gm5088)
Ncstn	0.0136347	-0.0136347	Mus musculus nicastrin (Ncstn)			Tagap	0.0146771	0.0146771	Mus musculus T cell activation Rho GTPase activating protein (Tagap)			Srr	0.0517905	-0.0517905	Mus musculus serine racemase (Srr)			Daxx	0.0157229	0.0157229	Mus musculus Fas death domain-associated protein (Daxx)			Srpr	0.012893	0.012893	Mus musculus signal recognition particle receptor ('docking protein') (Srpr)			Ngp	0.00129663	0.00129663	Mus musculus neutrophilic granule protein (Ngp)
Ank	0.0135673	0.0135673	Mus musculus progressive ankylosis (Ank)			Mob3c	0.0143818	0.0143818	Mus musculus MOB kinase activator 3C (Mob3c)			AK086320	0.0506471	-0.0506471	Mus musculus 15 days embryo head cDNA			Aldoart2	0.0156832	0.0156832	Mus musculus aldolase 1 A			Snca	0.0126564	0.0126564	Mus musculus synuclein			Hist1h4d	0.00128676	0.00128676	Mus musculus histone cluster 1
Mapkap1	0.0135669	0.0135669	Mus musculus mitogen-activated protein kinase associated protein 1 (Mapkap1)			Pradc1	0.0142363	0.0142363	Mus musculus protease-associated domain containing 1 (Pradc1)			Ost4	0.0503069	0.0503069	Mus musculus oligosaccharyltransferase complex subunit 4 (non-catalytic) (Ost4)			Lep	0.0156716	0.0156716	Mus musculus leptin (Lep)			Tmem51	0.0126072	0.0126072	Mus musculus transmembrane protein 51 (Tmem51)			S100a1	0.00125548	0.00125548	Mus musculus S100 calcium binding protein A1 (S100a1)
Snrnp70	0.0131488	-0.0131488	Mus musculus small nuclear ribonucleoprotein 70 (U1) (Snrnp70)			AK035979	0.0141792	0.0141792	Mus musculus 16 days neonate cerebellum cDNA			Pisd-ps1	0.0500923	0.0500923	Mus musculus phosphatidylserine decarboxylase			Mfge8	0.015565	0.015565	Mus musculus milk fat globule-EGF factor 8 protein (Mfge8)			Pros1	0.0124762	0.0124762	Mus musculus protein S (alpha) (Pros1)			Calm2	0.00121694	0.00121694	Mus musculus calmodulin 2 (Calm2)
Suco	0.0131017	0.0131017	Mus musculus SUN domain containing ossification factor (Suco)			Padi3	0.0141677	0.0141677	Mus musculus peptidyl arginine deiminase			AK034716	0.0500096	-0.0500096	Mus musculus 12 days embryo embryonic body between diaphragm region and neck cDNA			Cyp1b1	0.0153847	0.0153847	Mus musculus cytochrome P450			Hs3st5	0.0121579	0.0121579	Mus musculus heparan sulfate (glucosamine) 3-O-sulfotransferase 5 (Hs3st5)			Peg3os	0.0011827	0.0011827	Mus musculus Peg3 opposite strand (Peg3os)
Irx4	0.0131009	0.0131009	Mus musculus Iroquois related homeobox 4 (Drosophila) (Irx4)			Sh2d4a	0.0138879	0.0138879	Mus musculus SH2 domain containing 4A (Sh2d4a)			Epha1	0.0495881	0.0495881	Mus musculus Eph receptor A1 (Epha1)			Fbln1	0.0150019	0.0150019	Mus musculus fibulin 1 (Fbln1)			Gabrg3	0.0120575	0.0120575	Mus musculus gamma-aminobutyric acid (GABA) A receptor			Prdx1	0.00116703	0.00116703	Mus musculus peroxiredoxin 1 (Prdx1)
Rapgef3	0.0129468	0.0129468	Mus musculus Rap guanine nucleotide exchange factor (GEF) 3 (Rapgef3)			Foxo3	0.0138796	-0.0138796	Mus musculus forkhead box O3 (Foxo3)			Mid1	0.0487309	0.0487309	Mus musculus clone MEX2B-8 Mid1 mRNA			Slfn14	0.014994	0.014994	Mus musculus schlafen 14 (Slfn14)			Miip	0.0117946	0.0117946	Mus musculus migration and invasion inhibitory protein (Miip)			Sparcl1	0.00113272	0.00113272	Mus musculus SPARC-like 1 (Sparcl1)
Swap70	0.0129405	0.0129405	Mus musculus SWA-70 protein (Swap70)			Rundc3b	0.013794	0.013794	Mus musculus RUN domain containing 3B (Rundc3b)			Bbip1	0.0465943	0.0465943	Mus musculus BBSome interacting protein 1 (Bbip1)			Acox2	0.0149039	0.0149039	Mus musculus acyl-Coenzyme A oxidase 2			Lrg1	0.0117306	0.0117306	Mus musculus leucine-rich alpha-2-glycoprotein 1 (Lrg1)			Hist1h4h	0.00112092	0.00112092	Mus musculus histone cluster 1
Fam65b	0.0128859	0.0128859	Mus musculus family with sequence similarity 65			Thap1	0.0137756	0.0137756	Mus musculus THAP domain containing			Ddit4	0.0434905	0.0434905	Mus musculus DNA-damage-inducible transcript 4 (Ddit4)			Rnf14	0.0148579	-0.0148579	Mus musculus ring finger protein 14 (Rnf14)			Endou	0.0115489	0.0115489	Mus musculus endonuclease			Atp5d	0.00111837	0.00111837	Mus musculus ATP synthase
Dixdc1	0.0128244	0.0128244	Mus musculus DIX domain containing 1 (Dixdc1)			Wfdc5	0.0137577	-0.0137577	Mus musculus WAP four-disulfide core domain 5 (Wfdc5)			Xpo6	0.0429616	0.0429616	Mus musculus exportin 6 (Xpo6)			Lnx1	0.0146273	0.0146273	Mus musculus ligand of numb-protein X 1 (Lnx1)			Zfp330	0.0112083	0.0112083	Mus musculus zinc finger protein 330 (Zfp330)			Hist1h3i	0.00109356	-0.00109356	Mus musculus histone cluster 1
Uso1	0.0126577	0.0126577	Mus musculus USO1 vesicle docking factor (Uso1)			Vps11	0.0136345	-0.0136345	Mus musculus vacuolar protein sorting 11 (yeast) (Vps11)			Ifitm2	0.0416301	-0.0416301	Mus musculus interferon induced transmembrane protein 2 (Ifitm2)			Ralgds	0.0145245	0.0145245	Mus musculus ral guanine nucleotide dissociation stimulator (Ralgds)			Rn45s	0.0110074	0.0110074	Mus musculus 45S pre-ribosomal RNA (Rn45s)			Slc25a4	0.00104131	0.00104131	Mus musculus solute carrier family 25 (mitochondrial carrier
Lonp2	0.0126333	0.0126333	Mus musculus lon peptidase 2			Coq4	0.0135692	0.0135692	Mus musculus coenzyme Q4 (Coq4)			AK192985	0.0414821	0.0414821	Mus musculus cDNA			Slx4	0.0142841	-0.0142841	Mus musculus SLX4 structure-specific endonuclease subunit homolog (S. cerevisiae) (Slx4)			Fgf17	0.0109454	0.0109454	Mus musculus fibroblast growth factor 17 (Fgf17)			Hist1h2ao	0.00103217	-0.00103217	Mus musculus histone cluster 1
Sars	0.0124273	0.0124273	Mus musculus seryl-aminoacyl-tRNA synthetase (Sars)			Pm20d1	0.0135673	0.0135673	Mus musculus peptidase M20 domain containing 1 (Pm20d1)			Srprb	0.0414463	0.0414463	Mus musculus signal recognition particle receptor			Nudt7	0.0142474	0.0142474	Mus musculus nudix (nucleoside diphosphate linked moiety X)-type motif 7 (Nudt7)			Rab3il1	0.0108918	0.0108918	Mus musculus RAB3A interacting protein (rabin3)-like 1 (Rab3il1)			Hist1h4b	0.00101413	-0.00101413	Mus musculus histone cluster 1
Zhx3	0.0123985	0.0123985	Mus musculus zinc fingers and homeoboxes 3 (Zhx3)			Myo3a	0.0133919	0.0133919	Mus musculus myosin IIIA (Myo3a)			Derl1	0.0412171	-0.0412171	Mus musculus Der1-like domain family			Gm1995	0.014128	0.014128	Mus musculus predicted gene 1995 (Gm1995)			Pold1	0.010768	0.010768	Mus musculus polymerase (DNA directed)			Hmgn2	0.00100129	0.00100129	Mus musculus high mobility group nucleosomal binding domain 2 (Hmgn2)
Slc37a2	0.0121677	0.0121677	Mus musculus solute carrier family 37 (glycerol-3-phosphate transporter)			Vat1l	0.0133782	0.0133782	Mus musculus vesicle amine transport protein 1 homolog-like (T. californica) (Vat1l)			E130218I03Rik	0.0408941	-0.0408941	Mus musculus RIKEN cDNA E130218I03 gene (E130218I03Rik)			Zfp618	0.0139373	0.0139373	Mus musculus zinc finger protein 618 (Zfp618)			Epha3	0.0107503	0.0107503	Mus musculus Eph receptor A3 (Epha3)			Hist1h4f	0.000998045	-0.000998045	Mus musculus histone cluster 1
Fubp3	0.0120784	0.0120784	Mus musculus far upstream element (FUSE) binding protein 3 (Fubp3)			Foxd2os	0.0132204	0.0132204	Mus musculus forkhead box D2			Hdc	0.0406125	0.0406125	Mus musculus histidine decarboxylase (Hdc)			Slc28a1	0.0139325	0.0139325	Mus musculus solute carrier family 28 (sodium-coupled nucleoside transporter)			Ccdc61	0.0106426	-0.0106426	Mus musculus coiled-coil domain containing 61 (Ccdc61)			Hist1h3h	0.000978944	-0.000978944	Mus musculus histone cluster 1
Msh5	0.0120664	0.0120664	Mus musculus mutS homolog 5 (Msh5)			Nudt8	0.0132126	0.0132126	Mus musculus nudix (nucleoside diphosphate linked moiety X)-type motif 8 (Nudt8)			Hexim1	0.0402787	0.0402787	Mus musculus hexamethylene bis-acetamide inducible 1 (Hexim1)			Tango6	0.0139292	0.0139292	Mus musculus transport and golgi organization 6 (Tango6)			Kctd19	0.0106155	-0.0106155	Mus musculus potassium channel tetramerisation domain containing 19 (Kctd19)			Mgst1	0.000934104	0.000934104	Mus musculus microsomal glutathione S-transferase 1 (Mgst1)
Slc6a18	0.0119838	0.0119838	Mus musculus solute carrier family 6 (neurotransmitter transporter)			Lman1l	0.0131996	0.0131996	Mus musculus lectin			Ddx47	0.0393436	0.0393436	Mus musculus DEAD (Asp-Glu-Ala-Asp) box polypeptide 47 (Ddx47)			4932411E22Rik	0.0138925	0.0138925	Mus musculus RIKEN cDNA 4932411E22 gene (4932411E22Rik)			Asxl3	0.0106034	0.0106034	Mus musculus additional sex combs like 3 (Drosophila) (Asxl3)			Ccdc88c	0.00092908	0.00092908	Mus musculus coiled-coil domain containing 88C (Ccdc88c)
Usp4	0.0119262	0.0119262	Mus musculus ubiquitin specific peptidase 4 (proto-oncogene) (Usp4)			Tmem184b	0.0131331	0.0131331	Mus musculus transmembrane protein 184b (Tmem184b)			Stat3	0.0379622	0.0379622	Mus musculus signal transducer and activator of transcription 3 (Stat3)			Rap1gap	0.0136826	0.0136826	Mus musculus Rap1 GTPase-activating protein (Rap1gap)			Cntnap5a	0.0105417	0.0105417	Mus musculus contactin associated protein-like 5A (Cntnap5a)			Hist1h2ak	0.000924222	-0.000924222	Mus musculus histone cluster 1
Upf3a	0.0118642	0.0118642	Mus musculus UPF3 regulator of nonsense transcripts homolog A (yeast) (Upf3a)			Daxx	0.0129511	0.0129511	Mus musculus Fas death domain-associated protein (Daxx)			Rsrp1	0.03663	0.03663	Mus musculus arginine/serine rich protein 1 (Rsrp1)			Hs6st1	0.013359	0.013359	Mus musculus heparan sulfate 6-O-sulfotransferase 1 (Hs6st1)			Trp53	0.010435	-0.010435	Mus musculus transformation related protein 53 (Trp53)			Flywch1	0.00092369	0.00092369	Mus musculus FLYWCH-type zinc finger 1 (Flywch1)
Cmtr2	0.0118628	0.0118628	Mus musculus cap methyltransferase 2 (Cmtr2)			4930552P12Rik	0.0128807	0.0128807	Mus musculus RIKEN cDNA 4930552P12 gene (4930552P12Rik)			Fgfbp3	0.036263	0.036263	Mus musculus fibroblast growth factor binding protein 3 (Fgfbp3)			Tatdn1	0.0132945	-0.0132945	Mus musculus TatD DNase domain containing 1 (Tatdn1)			C87436	0.0103953	0.0103953	Mus musculus expressed sequence C87436 (C87436)			’Sept5	0.000916062	0.000916062	Mus musculus septin 5
Fancg	0.0118356	-0.0118356	Mus musculus Fanconi anemia			Ash2l	0.0128184	0.0128184	Mus musculus ash2 (absent			Leng9	0.0345354	-0.0345354	Mus musculus leukocyte receptor cluster (LRC) member 9 (Leng9)			Gm37013	0.013103	0.013103	Mus musculus predicted gene			Dut	0.0103251	0.0103251	Mus musculus deoxyuridine triphosphatase (Dut)			Hist1h4a	0.000875054	-0.000875054	Mus musculus histone cluster 1
Grhl2	0.0118267	0.0118267	Mus musculus grainyhead-like 2 (Drosophila) (Grhl2)			Ccdc78	0.012742	0.012742	Mus musculus coiled-coil domain containing 78 (Ccdc78)			Ywhaz	0.0337472	-0.0337472	Mus musculus tyrosine 3-monooxygenase/tryptophan 5-monooxygenase activation protein			Tsnax	0.0128574	0.0128574	Mus musculus translin-associated factor X (Tsnax)			Glis3	0.0103003	0.0103003	Mus musculus GLIS family zinc finger 3 (Glis3)			Psd	0.000826012	0.000826012	Mus musculus pleckstrin and Sec7 domain containing (Psd)
Rbsn	0.0116392	-0.0116392	Mus musculus rabenosyn			Lmod2	0.0127357	-0.0127357	Mus musculus leiomodin 2 (cardiac) (Lmod2)			Hspa1a	0.0335058	0.0335058	Mus musculus heat shock protein 1A (Hspa1a)			Syt13	0.012815	0.012815	Mus musculus synaptotagmin XIII (Syt13)			Particl	0.0102695	0.0102695	Mus musculus promoter of Mat2a antisense radiation induced circulating long non-coding RNA (Particl)			Stk16	0.000818548	-0.000818548	Mus musculus serine/threonine kinase 16 (Stk16)
Zic4	0.0115935	0.0115935	Mus musculus zinc finger protein of the cerebellum 4 (Zic4)			Tor1b	0.0127252	0.0127252	Mus musculus torsin family 1			Dfna5	0.0332205	0.0332205	Mus musculus deafness			Npr1	0.0126818	0.0126818	Mus musculus natriuretic peptide receptor 1 (Npr1)			Gcnt2	0.0102152	0.0102152	Mus musculus glucosaminyl (N-acetyl) transferase 2			Rnf187	0.000815109	0.000815109	Mus musculus ring finger protein 187 (Rnf187)
Trappc9	0.011592	0.011592	Mus musculus trafficking protein particle complex 9 (Trappc9)			Particl	0.0126345	0.0126345	Mus musculus promoter of Mat2a antisense radiation induced circulating long non-coding RNA (Particl)			Kdm2b	0.0329383	-0.0329383	Mus musculus lysine (K)-specific demethylase 2B (Kdm2b)			Tbkbp1	0.0126748	-0.0126748	Mus musculus TBK1 binding protein 1 (Tbkbp1)			Rab37	0.0101804	0.0101804	Mus musculus RAB37			Mbp	0.000813403	-0.000813403	Mus musculus myelin basic protein (Mbp)
Prdm5	0.0115844	-0.0115844	Mus musculus PR domain containing 5 (Prdm5)			Xrcc1	0.0124341	0.0124341	Mus musculus X-ray repair complementing defective repair in Chinese hamster cells 1 (Xrcc1)			AK161911	0.0321618	0.0321618	Mus musculus adult male medulla oblongata cDNA			Cish	0.0126696	0.0126696	Mus musculus cytokine inducible SH2-containing protein (Cish)			4932416K20Rik	0.010143	0.010143	Mus musculus RIKEN cDNA 4932416K20 gene (4932416K20Rik)			Ndfip1	0.000807591	0.000807591	Mus musculus Nedd4 family interacting protein 1 (Ndfip1)
Slc35f6	0.0115465	0.0115465	Mus musculus solute carrier family 35			Psen1	0.0123545	0.0123545	Mus musculus presenilin 1 (Psen1)			Acvrl1	0.0321052	0.0321052	Mus musculus activin A receptor			Satb2	0.0124698	0.0124698	Mus musculus special AT-rich sequence binding protein 2 (Satb2)			Trex1	0.0100073	0.0100073	Mus musculus three prime repair exonuclease 1 (Trex1)			Olfm1	0.000790339	0.000790339	Mus musculus olfactomedin 1 (Olfm1)
Zfp770	0.0115258	0.0115258	Mus musculus zinc finger protein 770 (Zfp770)			Ncstn	0.0123052	0.0123052	Mus musculus nicastrin (Ncstn)			Cap1	0.0305472	-0.0305472	Mus musculus CAP			Ell3	0.0124443	0.0124443	Mus musculus elongation factor RNA polymerase II-like 3 (Ell3)			Selplg	0.00991688	-0.00991688	Mus musculus selectin			H2-Q10	0.0007613	-0.0007613	Mus musculus histocompatibility 2
Pnmal2	0.0114874	-0.0114874	Mus musculus PNMA-like 2 (Pnmal2)			Pcsk2os1	0.0122858	0.0122858	Mus musculus proprotein convertase subtilisin/kexin type 2			Carhsp1	0.0305425	0.0305425	Mus musculus calcium regulated heat stable protein 1 (Carhsp1)			Coasy	0.0124012	0.0124012	Mus musculus Coenzyme A synthase (Coasy)			Thoc1	0.00987143	0.00987143	Mus musculus THO complex 1 (Thoc1)			Hist1h2bg	0.000738258	0.000738258	Mus musculus histone cluster 1
Ccdc62	0.0114262	0.0114262	Mus musculus coiled-coil domain containing 62 (Ccdc62)			Srebf1	0.0120782	-0.0120782	Mus musculus sterol regulatory element binding transcription factor 1 (Srebf1)			AB345460	0.0305054	0.0305054	Mus musculus non-coding RNA			Naa11	0.0122549	0.0122549	Mus musculus N(alpha)-acetyltransferase 11			Eif4a1	0.00980207	-0.00980207	Mus musculus eukaryotic translation initiation factor 4A1 (Eif4a1)			Cox6c	0.000729911	0.000729911	Mus musculus cytochrome c oxidase subunit VIc (Cox6c)
AK047075	0.0113538	0.0113538	Mus musculus 10 days neonate cerebellum cDNA			Aloxe3	0.0118364	0.0118364	Mus musculus arachidonate lipoxygenase 3 (Aloxe3)			Zfand3	0.0304196	0.0304196	Mus musculus zinc finger			Rnf220	0.0121248	0.0121248	Mus musculus ring finger protein 220 (Rnf220)			Prmt1	0.00979662	0.00979662	Mus musculus protein arginine N-methyltransferase 1 (Prmt1)			Atp5b	0.000729127	-0.000729127	Mus musculus ATP synthase
Nat10	0.0112804	0.0112804	Mus musculus N-acetyltransferase 10 (Nat10)			Sv2a	0.011668	-0.011668	Mus musculus synaptic vesicle glycoprotein 2 a (Sv2a)			Fgfr1op2	0.0299769	-0.0299769	Mus musculus FGFR1 oncogene partner 2 (Fgfr1op2)			Slx4ip	0.0121213	0.0121213	Mus musculus SLX4 interacting protein (Slx4ip)			Fbxo32	0.00979553	0.00979553	Mus musculus F-box protein 32 (Fbxo32)			Hist1h2an	0.000709825	-0.000709825	Mus musculus histone cluster 1
Fto	0.0112774	0.0112774	Mus musculus fat mass and obesity associated (Fto)			AK077405	0.0116343	0.0116343	Mus musculus 6 days neonate head cDNA			A530032D15Rik	0.0297779	0.0297779	Mus musculus RIKEN cDNA A530032D15Rik gene (A530032D15Rik)			Arhgap40	0.0121166	0.0121166	Mus musculus Rho GTPase activating protein 40 (Arhgap40)			Nagpa	0.00977694	0.00977694	Mus musculus N-acetylglucosamine-1-phosphodiester alpha-N-acetylglucosaminidase (Nagpa)			AK081163	0.000708999	0.000708999	Mus musculus 10 days neonate cerebellum cDNA
Mmgt2	0.0112348	-0.0112348	Mus musculus membrane magnesium transporter 2 (Mmgt2)			Mafk	0.0115304	0.0115304	Mus musculus v-maf musculoaponeurotic fibrosarcoma oncogene family			Arhgef18	0.0297621	-0.0297621	Mus musculus rho/rac guanine nucleotide exchange factor (GEF) 18			Epn3	0.0120227	0.0120227	Mus musculus epsin 3 (Epn3)			Myocd	0.00977561	0.00977561	Mus musculus myocardin (Myocd)			Mlf2	0.000699554	0.000699554	Mus musculus myeloid leukemia factor 2 (Mlf2)
Amz1	0.0110822	0.0110822	Mus musculus archaelysin family metallopeptidase 1 (Amz1)			Zdhhc8	0.0115158	-0.0115158	Mus musculus zinc finger			Ahsa2	0.0291873	0.0291873	Mus musculus AHA1			Sectm1b	0.0119529	0.0119529	Mus musculus secreted and transmembrane 1B (Sectm1b)			A730017C20Rik	0.00977187	0.00977187	Mus musculus RIKEN cDNA A730017C20 gene (A730017C20Rik)			Slc27a2	0.000686512	0.000686512	Mus musculus solute carrier family 27 (fatty acid transporter)
Slamf1	0.0110721	0.0110721	Mus musculus signaling lymphocytic activation molecule family member 1 (Slamf1)			As3mt	0.0114404	0.0114404	Mus musculus arsenic (+3 oxidation state) methyltransferase (As3mt)			Alox5ap	0.0290129	-0.0290129	Mus musculus arachidonate 5-lipoxygenase activating protein (Alox5ap)			Pamr1	0.0119455	0.0119455	Mus musculus peptidase domain containing associated with muscle regeneration 1 (Pamr1)			Tmem138	0.00973126	0.00973126	Mus musculus transmembrane protein 138 (Tmem138)			Ddt	0.00065744	0.00065744	Mus musculus D-dopachrome tautomerase (Ddt)
Alox8	0.0110439	0.0110439	Mus musculus arachidonate 8-lipoxygenase (Alox8)			Pcx	0.0113853	0.0113853	Mus musculus pyruvate carboxylase (Pcx)			Ovca2	0.028635	0.028635	Mus musculus candidate tumor suppressor in ovarian cancer 2 (Ovca2)			A530065N20Rik	0.0119252	0.0119252	Mus musculus RIKEN cDNA A530046M15 gene (A530065N20Rik)			Atf4	0.00965924	0.00965924	Mus musculus activating transcription factor 4 (Atf4)			Map3k10	0.000640274	0.000640274	Mus musculus mitogen-activated protein kinase kinase kinase 10 (Map3k10)
Mmrn2	0.0110315	0.0110315	Mus musculus multimerin 2 (Mmrn2)			Stard5	0.011384	-0.011384	Mus musculus StAR-related lipid transfer (START) domain containing 5 (Stard5)			1700095J12Rik	0.0277169	0.0277169	Mus musculus RIKEN cDNA 1700095J12 gene (1700095J12Rik)			A930004D18Rik	0.0118573	0.0118573	Mus musculus RIKEN cDNA A930004D18 gene (A930004D18Rik)			Rnf167	0.00965337	0.00965337	Mus musculus ring finger protein 167 (Rnf167)			Hist1h2bl	0.000631863	-0.000631863	Mus musculus histone cluster 1
B4galnt3	0.0109847	0.0109847	Mus musculus beta-1			Cdh22	0.0109951	0.0109951	Mus musculus cadherin 22 (Cdh22)			Chkb	0.0264416	-0.0264416	Mus musculus choline kinase beta (Chkb)			9830107B12Rik	0.0118489	0.0118489	Mus musculus RIKEN cDNA 9830107B12 gene (9830107B12Rik)			Npy1r	0.00964645	0.00964645	Mus musculus neuropeptide Y receptor Y1 (Npy1r)			Hist1h2ai	0.000627067	-0.000627067	Mus musculus histone cluster 1
Arvcf	0.010907	-0.010907	Mus musculus armadillo repeat gene deleted in velo-cardio-facial syndrome (Arvcf)			Bin2	0.0109909	0.0109909	Mus musculus bridging integrator 2 (Bin2)			Ubfd1	0.0258321	0.0258321	Mus musculus ubiquitin family domain containing 1 (Ubfd1)			Acsl6	0.011766	0.011766	Mus musculus acyl-CoA synthetase long-chain family member 6 (Acsl6)			Fsd1	0.00929	0.00929	Mus musculus fibronectin type 3 and SPRY domain-containing protein (Fsd1)			Atp1b1	0.000616775	0.000616775	Mus musculus ATPase
Tubb5	0.0109027	-0.0109027	Mus musculus tubulin			Kif27	0.010892	0.010892	Mus musculus kinesin family member 27 (Kif27)			2900060B14Rik	0.0254351	-0.0254351	Mus musculus RIKEN cDNA 2900060B14 gene (2900060B14Rik)			Nkain2	0.0117316	0.0117316	Mus musculus Na+/K+ transporting ATPase interacting 2 (Nkain2)			Prph2	0.00922952	0.00922952	Mus musculus peripherin 2 (Prph2)			Sepp1	0.00061659	0.00061659	Mus musculus selenoprotein P
Nipal2	0.0108373	0.0108373	Mus musculus NIPA-like domain containing 2 (Nipal2)			Slc25a27	0.0108425	-0.0108425	Mus musculus solute carrier family 25			E230013L22Rik	0.0253258	-0.0253258	Mus musculus RIKEN cDNA E230013L22 gene (E230013L22Rik)			Mcur1	0.0117148	0.0117148	Mus musculus mitochondrial calcium uniporter regulator 1 (Mcur1)			Pck1	0.00916236	0.00916236	Mus musculus phosphoenolpyruvate carboxykinase 1			Cpe	0.000615467	0.000615467	Mus musculus carboxypeptidase E (Cpe)
Nkain2	0.010814	0.010814	Mus musculus Na+/K+ transporting ATPase interacting 2 (Nkain2)			Fam219b	0.0107799	-0.0107799	Mus musculus family with sequence similarity 219			Elp5	0.0250277	0.0250277	Mus musculus elongator acetyltransferase complex subunit 5 (Elp5)			Lztr1	0.0116976	0.0116976	Mus musculus leucine-zipper-like transcriptional regulator			Ogg1	0.00911316	0.00911316	Mus musculus 8-oxoguanine DNA-glycosylase 1 (Ogg1)			Hist2h3b	0.000600941	-0.000600941	Mus musculus histone cluster 2
BC106179	0.0107922	0.0107922	SubName: Full=BC106179 protein ; SubName: Full=Protein BC106179			4933406C10Rik	0.0106185	-0.0106185	Mus musculus RIKEN cDNA 4933406C10 gene (4933406C10Rik)			Has3	0.0250092	0.0250092	Mus musculus hyaluronan synthase 3 (Has3)			Ephb4	0.0116877	-0.0116877	Mus musculus Eph receptor B4 (Ephb4)			Mcrs1	0.00905142	0.00905142	Mus musculus microspherule protein 1 (Mcrs1)			Hist1h2bj	0.000595298	-0.000595298	Mus musculus histone cluster 1
Qpctl	0.0107563	0.0107563	Mus musculus glutaminyl-peptide cyclotransferase-like (Qpctl)			Cox10	0.0106104	0.0106104	Mus musculus cytochrome c oxidase assembly protein 10 (Cox10)			Baiap2l1	0.024506	0.024506	Mus musculus BAI1-associated protein 2-like 1 (Baiap2l1)			Tmem109	0.0116669	0.0116669	Mus musculus transmembrane protein 109 (Tmem109)			Cfb	0.00898147	-0.00898147	Mus musculus complement factor B (Cfb)			Stmn1	0.000566638	0.000566638	Mus musculus stathmin 1 (Stmn1)
D1Pas1	0.0107178	0.0107178	Mus musculus DNA segment			Slc9a9	0.0105897	0.0105897	Mus musculus solute carrier family 9 (sodium/hydrogen exchanger)			Cldn20	0.0244361	0.0244361	Mus musculus claudin 20 (Cldn20)			Taf1c	0.0116043	0.0116043	Mus musculus TATA-box binding protein associated factor			Slc31a2	0.00895767	0.00895767	Mus musculus solute carrier family 31			Igfbp4	0.000565709	0.000565709	Mus musculus insulin-like growth factor binding protein 4 (Igfbp4)
Acot3	0.0106368	0.0106368	Mus musculus acyl-CoA thioesterase 3 (Acot3)			Evc2	0.0105372	0.0105372	Mus musculus Ellis van Creveld syndrome 2 (Evc2)			Sco2	0.0243537	0.0243537	Mus musculus SCO2 cytochrome c oxidase assembly protein (Sco2)			Wdfy4	0.0115598	0.0115598	Mus musculus WD repeat and FYVE domain containing 4 (Wdfy4)			Kat5	0.00893783	0.00893783	Mus musculus K(lysine) acetyltransferase 5 (Kat5)			Atp5o	0.000564566	-0.000564566	Mus musculus ATP synthase
Phf2	0.0106012	0.0106012	Mus musculus PHD finger protein 2 (Phf2)			Kptn	0.0104852	0.0104852	Mus musculus kaptin (Kptn)			Ndor1	0.0242953	0.0242953	Mus musculus NADPH dependent diflavin oxidoreductase 1 (Ndor1)			Atp11a	0.0115131	0.0115131	Mus musculus ATPase			5031425E22Rik	0.0089281	0.0089281	Mus musculus RIKEN cDNA 5031425E22 gene (5031425E22Rik)			Hist1h2ab	0.000561183	-0.000561183	Mus musculus histone cluster 1
Tmc6	0.010578	0.010578	Mus musculus transmembrane channel-like gene family 6 (Tmc6)			Rtp2	0.010394	-0.010394	Mus musculus receptor transporter protein 2 (Rtp2)			Cpsf4l	0.0236004	0.0236004	Mus musculus cleavage and polyadenylation specific factor 4-like (Cpsf4l)			Fam126a	0.0114534	0.0114534	Mus musculus family with sequence similarity 126			C030034I22Rik	0.00890256	0.00890256	Mus musculus RIKEN cDNA C030034I22 gene (C030034I22Rik)			Prnp	0.000555903	0.000555903	Mus musculus prion protein (Prnp)
Mum1	0.0105581	0.0105581	Mus musculus melanoma associated antigen (mutated) 1 (Mum1)			B020018J22Rik	0.0102825	0.0102825	Mus musculus Riken cDNA B020018J22 gene (B020018J22Rik)			Cry1	0.0231115	0.0231115	Mus musculus cryptochrome 1 (photolyase-like) (Cry1)			Rev1	0.0114407	0.0114407	Mus musculus REV1			Plau	0.00889827	0.00889827	Mus musculus plasminogen activator			Hist2h2ac	0.00054067	0.00054067	Mus musculus histone cluster 2
Pes1	0.0104767	0.0104767	Mus musculus pescadillo ribosomal biogenesis factor 1 (Pes1)			Psme3	0.010196	0.010196	Mus musculus proteaseome (prosome			Lef1	0.0229137	0.0229137	Mus musculus lymphoid enhancer binding factor 1 (Lef1)			Ptbp3	0.0114135	-0.0114135	Mus musculus polypyrimidine tract binding protein 3 (Ptbp3)			Gpr176	0.00884828	0.00884828	Mus musculus G protein-coupled receptor 176 (Gpr176)			Kif5a	0.000538062	0.000538062	Mus musculus kinesin family member 5A (Kif5a)
Nmur2	0.0104464	0.0104464	Mus musculus neuromedin U receptor 2 (Nmur2)			Gpr161	0.0101637	0.0101637	Mus musculus G protein-coupled receptor 161 (Gpr161)			Ubp1	0.0228737	0.0228737	Mus musculus upstream binding protein 1 (Ubp1)			Saal1	0.011244	0.011244	Mus musculus serum amyloid A-like 1 (Saal1)			Il15	0.00883869	0.00883869	Mus musculus interleukin 15 (Il15)			Mdh1	0.000535228	-0.000535228	Mus musculus malate dehydrogenase 1
Tars2	0.0104332	0.0104332	Mus musculus threonyl-tRNA synthetase 2			Tmem206	0.0101422	0.0101422	Mus musculus transmembrane protein 206 (Tmem206)			Pds5a	0.0226713	0.0226713	Mus musculus PDS5 cohesin associated factor A (Pds5a)			Xpo5	0.0112309	0.0112309	Mus musculus exportin 5 (Xpo5)			Rxfp3	0.00878794	0.00878794	Mus musculus relaxin family peptide receptor 3 (Rxfp3)			Ndufs7	0.000534608	0.000534608	Mus musculus NADH dehydrogenase (ubiquinone) Fe-S protein 7 (Ndufs7)
Kif5a	0.0104254	0.0104254	Mus musculus kinesin family member 5A (Kif5a)			Sost	0.0101025	-0.0101025	Mus musculus sclerostin (Sost)			Tada1	0.0223011	0.0223011	Mus musculus transcriptional adaptor 1 (Tada1)			S1pr2	0.0111798	0.0111798	Mus musculus sphingosine-1-phosphate receptor 2 (S1pr2)			Iffo1	0.00875711	-0.00875711	Mus musculus intermediate filament family orphan 1 (Iffo1)			Plcg2	0.00053436	0.00053436	Mus musculus phospholipase C
Suclg1	0.0103467	0.0103467	Mus musculus succinate-CoA ligase			Btnl5-ps	0.0100227	0.0100227	Mus musculus butyrophilin-like 5			Gm10791	0.0222495	-0.0222495	Mus musculus predicted gene 10791 (Gm10791)			Vcp	0.0111465	0.0111465	Mus musculus valosin containing protein (Vcp)			Hoxa11	0.00874754	0.00874754	Mus musculus homeobox A11 (Hoxa11)			Scp2	0.000530967	0.000530967	Mus musculus sterol carrier protein 2
Tspan14	0.0103078	0.0103078	Mus musculus tetraspanin 14 (Tspan14)			Rfx6	0.00981819	0.00981819	Mus musculus regulatory factor X			Pkd2l2	0.0220562	0.0220562	Mus musculus polycystic kidney disease 2-like 2 (Pkd2l2)			Prosc	0.010958	0.010958	Mus musculus proline synthetase co-transcribed (Prosc)			Fbxo6	0.00874529	0.00874529	Mus musculus F-box protein 6 (Fbxo6)			Tecr	0.000529143	0.000529143	Mus musculus trans-2
Slc26a9	0.0102965	-0.0102965	Mus musculus solute carrier family 26			Sox10	0.00981487	-0.00981487	Mus musculus SRY (sex determining region Y)-box 10 (Sox10)			Btbd9	0.0214882	0.0214882	Mus musculus BTB (POZ) domain containing 9 (Btbd9)			Actr5	0.0109193	0.0109193	Mus musculus ARP5 actin-related protein 5 (Actr5)			Arfgap1	0.00861079	0.00861079	Mus musculus ADP-ribosylation factor GTPase activating protein 1 (Arfgap1)			Klc1	0.00052653	0.00052653	Mus musculus kinesin light chain 1 (Klc1)
Zfp523	0.0102943	-0.0102943	Mus musculus zinc finger protein 523 (Zfp523)			Atp8b3	0.0097858	0.0097858	Mus musculus ATPase			AU040320	0.0213278	0.0213278	Mus musculus expressed sequence AU040320 (AU040320)			Sepn1	0.0109159	0.0109159	Mus musculus selenoprotein N			Zfp518b	0.00857449	0.00857449	Mus musculus zinc finger protein 518B (Zfp518b)			Hist1h2ac	0.000526509	-0.000526509	Mus musculus histone cluster 1
Acp1	0.0102453	-0.0102453	Mus musculus acid phosphatase 1			Napepld	0.00975389	0.00975389	Mus musculus N-acyl phosphatidylethanolamine phospholipase D (Napepld)			AK214463	0.0211791	-0.0211791	Mus musculus cDNA			Ttll6	0.010807	0.010807	Mus musculus tubulin tyrosine ligase-like family			D330050I16Rik	0.00857159	0.00857159	Mus musculus RIKEN cDNA D330050I16 gene (D330050I16Rik)			Aars	0.000512516	0.000512516	Mus musculus alanyl-tRNA synthetase (Aars)
Susd2	0.0102328	0.0102328	Mus musculus sushi domain containing 2 (Susd2)			Pkn3	0.00973175	-0.00973175	Mus musculus protein kinase N3 (Pkn3)			LOC102640359	0.0211338	0.0211338	Mus musculus uncharacterized LOC102640359 (LOC102640359)			Dip2a	0.010714	-0.010714	Mus musculus disco interacting protein 2 homolog A (Dip2a)			Prrg2	0.00854778	0.00854778	Mus musculus proline-rich Gla (G-carboxyglutamic acid) polypeptide 2 (Prrg2)			Scn1b	0.000510898	0.000510898	Mus musculus sodium channel
Lmna	0.0101884	-0.0101884	Mus musculus lamin A (Lmna)			Haus5	0.00969199	-0.00969199	Mus musculus HAUS augmin-like complex			Kcnj13	0.0211032	0.0211032	Mus musculus potassium inwardly-rectifying channel			Oas3	0.0106819	0.0106819	Mus musculus 2'-5' oligoadenylate synthetase 3 (Oas3)			Prelp	0.00834404	0.00834404	Mus musculus proline arginine-rich end leucine-rich repeat (Prelp)			Mfn2	0.00050983	0.00050983	Mus musculus mitofusin 2 (Mfn2)
Zdhhc6	0.0101662	0.0101662	Mus musculus zinc finger			Neto1	0.00964127	0.00964127	Mus musculus neuropilin (NRP) and tolloid (TLL)-like 1 (Neto1)			Tbc1d8	0.0210473	0.0210473	Mus musculus TBC1 domain family			Fam124a	0.0104404	0.0104404	Mus musculus family with sequence similarity 124			Ccdc92b	0.00831593	-0.00831593	Mus musculus coiled-coil domain containing 92B (Ccdc92b)			Pln	0.00049739	-0.00049739	Mus musculus phospholamban (Pln)
Ablim3	0.0101321	0.0101321	Mus musculus actin binding LIM protein family			Ap1g2	0.00961669	0.00961669	Mus musculus adaptor protein complex AP-1			Paip2	0.0209492	0.0209492	Mus musculus polyadenylate-binding protein-interacting protein 2 (Paip2)			Arhgap35	0.0103598	0.0103598	Mus musculus Rho GTPase activating protein 35 (Arhgap35)			Gata4	0.00828788	0.00828788	Mus musculus GATA binding protein 4 (Gata4)			Pdha1	0.000490915	0.000490915	Mus musculus pyruvate dehydrogenase E1 alpha 1 (Pdha1)
Hic2	0.0101168	0.0101168	Mus musculus hypermethylated in cancer 2 (Hic2)			Tecr	0.00942792	0.00942792	Mus musculus trans-2			E530011L22Rik	0.0206289	0.0206289	Mus musculus RIKEN cDNA E530011L22 gene (E530011L22Rik)			Gga3	0.0103392	0.0103392	Mus musculus golgi associated			Ddx59	0.00824188	-0.00824188	Mus musculus DEAD (Asp-Glu-Ala-Asp) box polypeptide 59 (Ddx59)			Jup	0.00048323	0.00048323	Mus musculus junction plakoglobin (Jup)
Icosl	0.00990004	0.00990004	Mus musculus icos ligand (Icosl)			Capn15	0.00939664	-0.00939664	Mus musculus calpain 15 (Capn15)			Atg7	0.0206052	-0.0206052	Mus musculus autophagy related 7 (Atg7)			Fam20a	0.0102704	0.0102704	Mus musculus family with sequence similarity 20			Csnk2b	0.00822564	0.00822564	Mus musculus casein kinase 2			Sdhb	0.000482518	-0.000482518	Mus musculus succinate dehydrogenase complex
Crim1	0.00985686	-0.00985686	Mus musculus cysteine rich transmembrane BMP regulator 1 (chordin like) (Crim1)			D11Wsu47e	0.00932395	0.00932395	Mus musculus DNA segment			Slc35e2	0.0205324	-0.0205324	Mus musculus solute carrier family 35			Spag8	0.0102481	0.0102481	Mus musculus sperm associated antigen 8 (Spag8)			B3gnt8	0.00820442	-0.00820442	Mus musculus UDP-GlcNAc:betaGal beta-1			Syn3	0.000479984	-0.000479984	Mus musculus synapsin III (Syn3)
Pear1	0.00983952	0.00983952	Mus musculus platelet endothelial aggregation receptor 1 (Pear1)			Nphp3	0.00925122	-0.00925122	Mus musculus nephronophthisis 3 (adolescent) (Nphp3)			AK040557	0.0204234	-0.0204234	Mus musculus 0 day neonate thymus cDNA			Fndc5	0.0102292	-0.0102292	Mus musculus fibronectin type III domain containing 5 (Fndc5)			Gm8615	0.00819336	0.00819336	Mus musculus predicted pseudogene 8615 (Gm8615)			Dtx1	0.000478585	0.000478585	Mus musculus deltex 1
C530008M17Rik	0.0098204	-0.0098204	Mus musculus RIKEN cDNA C530008M17 gene (C530008M17Rik)			Dsc2	0.00922495	-0.00922495	Mus musculus desmocollin 2 (Dsc2)			Nktr	0.0203928	0.0203928	Mus musculus natural killer tumor recognition sequence (Nktr)			Gsn	0.0101756	0.0101756	Mus musculus gelsolin (Gsn)			Fxyd5	0.00817741	0.00817741	Mus musculus FXYD domain-containing ion transport regulator 5 (Fxyd5)			Hist1h1d	0.000475623	0.000475623	Mus musculus histone cluster 1
Prpf40b	0.00977935	-0.00977935	Mus musculus pre-mRNA processing factor 40B (Prpf40b)			Mex3d	0.00921295	0.00921295	Mus musculus mex3 RNA binding family member D (Mex3d)			Wfdc17	0.0202583	0.0202583	Mus musculus WAP four-disulfide core domain 17 (Wfdc17)			Klhl31	0.0101567	0.0101567	Mus musculus kelch-like 31 (Klhl31)			Cdipt	0.00813138	0.00813138	Mus musculus CDP-diacylglycerol--inositol 3-phosphatidyltransferase (phosphatidylinositol synthase) (Cdipt)			1110002L01Rik	0.00046836	0.00046836	Mus musculus RIKEN cDNA 1110002L01 gene (1110002L01Rik)
Lrrc15	0.00977208	0.00977208	Mus musculus leucine rich repeat containing 15 (Lrrc15)			Slc18a1	0.00920261	-0.00920261	Mus musculus solute carrier family 18 (vesicular monoamine)			Zzef1	0.020018	-0.020018	Mus musculus zinc finger			9530036O11Rik	0.0101327	-0.0101327	Mus musculus RIKEN cDNA 9530036O11Rik (9530036O11Rik)			Brd2	0.00812666	0.00812666	Mus musculus bromodomain containing 2 (Brd2)			Tns1	0.000460128	0.000460128	Mus musculus tensin 1 (Tns1)
Col6a6	0.00970982	0.00970982	Mus musculus collagen			Acp6	0.00919858	-0.00919858	Mus musculus acid phosphatase 6			Rnf167	0.0197423	0.0197423	Mus musculus ring finger protein 167 (Rnf167)			Pla2g4d	0.0101155	0.0101155	Mus musculus phospholipase A2			Ppdpf	0.00810077	0.00810077	Mus musculus pancreatic progenitor cell differentiation and proliferation factor (Ppdpf)			Fhl2	0.00045898	-0.00045898	Mus musculus four and a half LIM domains 2 (Fhl2)
Unc13c	0.00964493	0.00964493	Mus musculus unc-13 homolog C (C. elegans) (Unc13c)			Map4k3	0.00907169	-0.00907169	Mus musculus mitogen-activated protein kinase kinase kinase kinase 3 (Map4k3)			Ddx5	0.0193103	-0.0193103	Mus musculus DEAD (Asp-Glu-Ala-Asp) box polypeptide 5 (Ddx5)			Tmem79	0.0100282	0.0100282	Mus musculus transmembrane protein 79 (Tmem79)			Scn7a	0.00805596	0.00805596	Mus musculus sodium channel			Arg1	0.000453496	0.000453496	Mus musculus arginase
Khdrbs3	0.00962788	0.00962788	Mus musculus KH domain containing			Chml	0.00895718	0.00895718	Mus musculus choroideremia-like (Chml)			Ubxn8	0.0191539	-0.0191539	Mus musculus UBX domain protein 8 (Ubxn8)			Pum2	0.00992881	-0.00992881	Mus musculus pumilio RNA-binding family member 2 (Pum2)			Lrrc8e	0.00804689	0.00804689	Mus musculus leucine rich repeat containing 8 family			Prpf39	0.000452638	0.000452638	Mus musculus pre-mRNA processing factor 39 (Prpf39)
Fzd5	0.00959216	-0.00959216	Mus musculus frizzled class receptor 5 (Fzd5)			Tusc5	0.00893887	0.00893887	Mus musculus tumor suppressor candidate 5 (Tusc5)			AK014089	0.0186811	0.0186811	Mus musculus 13 days embryo head cDNA			Fgfr1op2	0.009869	-0.009869	Mus musculus FGFR1 oncogene partner 2 (Fgfr1op2)			Klhdc7a	0.00800471	-0.00800471	Mus musculus kelch domain containing 7A (Klhdc7a)			Ech1	0.000450092	0.000450092	Mus musculus enoyl coenzyme A hydratase 1
Sox9	0.00955122	0.00955122	Mus musculus Sox9 isoform 6 (Sox9) mRNA			Drc1	0.00889889	-0.00889889	Mus musculus dynein regulatory complex subunit 1 (Drc1)			Galr2	0.0184996	0.0184996	Mus musculus galanin receptor 2 (Galr2)			Ptafr	0.00986297	0.00986297	Mus musculus platelet-activating factor receptor (Ptafr)			Pcsk5	0.00797702	0.00797702	Mus musculus proprotein convertase subtilisin/kexin type 5 (Pcsk5)			Hist1h2af	0.000437648	-0.000437648	Mus musculus histone cluster 1
Cers2	0.00944255	0.00944255	Mus musculus ceramide synthase 2 (Cers2)			Slc30a4	0.00889604	-0.00889604	Mus musculus solute carrier family 30 (zinc transporter)			Ccnl2	0.0183423	0.0183423	Mus musculus cyclin L2 (Ccnl2)			Gusb	0.0098525	0.0098525	Mus musculus glucuronidase			Triobp	0.007958	0.007958	Mus musculus TRIO and F-actin binding protein (Triobp)			Rtn1	0.000430322	0.000430322	Mus musculus reticulon 1 (Rtn1)
Cnst	0.00943557	-0.00943557	Mus musculus consortin			Aox4	0.00882225	0.00882225	Mus musculus aldehyde oxidase 4 (Aox4)			Focad	0.0182622	0.0182622	Mus musculus focadhesin (Focad)			AK153988	0.00975582	0.00975582	Mus musculus 2 days neonate thymus thymic cells cDNA			Hif3a	0.0079547	0.0079547	Mus musculus hypoxia inducible factor 3			Mcfd2	0.000421363	0.000421363	Mus musculus multiple coagulation factor deficiency 2 (Mcfd2)
Nelfa	0.00943275	0.00943275	Mus musculus negative elongation factor complex member A			Apitd1	0.00879975	0.00879975	Mus musculus apoptosis-inducing			4931408D14Rik	0.0179239	0.0179239	Mus musculus RIKEN cDNA 4931408D14 gene (4931408D14Rik)			Lrrc48	0.00975575	-0.00975575	Mus musculus leucine rich repeat containing 48 (Lrrc48)			Tesk1	0.00794868	0.00794868	Mus musculus testis specific protein kinase 1 (Tesk1)			Hras	0.000415385	0.000415385	Mus musculus Harvey rat sarcoma virus oncogene (Hras)
Kif1b	0.00938833	0.00938833	Mus musculus kinesin family member 1B (Kif1b)			Pdgfrl	0.0087249	0.0087249	Mus musculus platelet-derived growth factor receptor-like (Pdgfrl)			Masp2	0.0177655	-0.0177655	Mus musculus mannan-binding lectin serine peptidase 2 (Masp2)			Schip1	0.00972102	0.00972102	Mus musculus schwannomin interacting protein 1 (Schip1)			Cnksr3	0.00788131	0.00788131	Mus musculus Cnksr family member 3 (Cnksr3)			Immt	0.000414398	0.000414398	Mus musculus inner membrane protein
Kcnk2	0.00938358	0.00938358	Mus musculus potassium channel			Ndufa13	0.00863985	-0.00863985	Mus musculus NADH dehydrogenase (ubiquinone) 1 alpha subcomplex			AK136931	0.0175895	0.0175895	Mus musculus adult male diencephalon cDNA			Acsl5	0.00969713	0.00969713	Mus musculus acyl-CoA synthetase long-chain family member 5 (Acsl5)			Col11a1	0.0078068	0.0078068	Mus musculus collagen			Ankrd40	0.000407408	0.000407408	Mus musculus ankyrin repeat domain 40 (Ankrd40)
Lpar1	0.00936163	-0.00936163	Mus musculus lysophosphatidic acid receptor 1 (Lpar1)			Papss1	0.00861633	0.00861633	Mus musculus 3'-phosphoadenosine 5'-phosphosulfate synthase 1 (Papss1)			9030025P20Rik	0.0174132	0.0174132	Mus musculus RIKEN cDNA 9030025P20 gene (9030025P20Rik)			Iah1	0.00969333	-0.00969333	Mus musculus isoamyl acetate-hydrolyzing esterase 1 homolog (Iah1)			Hoxc4	0.00780144	0.00780144	Mus musculus homeobox C4 (Hoxc4)			Calm1	0.000401061	0.000401061	Mus musculus calmodulin 1 (Calm1)
Anxa8	0.00935819	-0.00935819	Mus musculus annexin A8 (Anxa8)			Slc22a17	0.00859691	-0.00859691	Mus musculus solute carrier family 22 (organic cation transporter)			Fanci	0.0173696	0.0173696	Mus musculus Fanconi anemia			Itpr3	0.00968139	0.00968139	Mus musculus inositol 1			Tatdn1	0.00769496	0.00769496	Mus musculus TatD DNase domain containing 1 (Tatdn1)			Hist1h3f	0.000395513	0.000395513	Mus musculus histone cluster 1
Mc3r	0.00934294	-0.00934294	Mus musculus melanocortin 3 receptor (Mc3r)			Loxl3	0.00853848	0.00853848	Mus musculus lysyl oxidase-like 3 (Loxl3)			AK137428	0.0169791	0.0169791	Mus musculus 16 days neonate cerebellum cDNA			Slc29a4	0.0096786	0.0096786	Mus musculus solute carrier family 29 (nucleoside transporters)			Bora	0.00767412	0.00767412	Mus musculus bora			Tstd2	0.000388417	0.000388417	Mus musculus thiosulfate sulfurtransferase (rhodanese)-like domain containing 2 (Tstd2)
Cdc25a	0.00911453	0.00911453	Mus musculus cell division cycle 25A (Cdc25a)			Slc26a5	0.00853461	0.00853461	Mus musculus solute carrier family 26			Gnal	0.0169725	0.0169725	Mus musculus guanine nucleotide binding protein			Psmf1	0.00966461	-0.00966461	Mus musculus proteasome (prosome			Phb2	0.00767352	0.00767352	Mus musculus prohibitin 2 (Phb2)			Dbi	0.000385417	0.000385417	Mus musculus diazepam binding inhibitor (Dbi)
Inip	0.00906719	0.00906719	Mus musculus INTS3 and NABP interacting protein (Inip)			Cops6	0.00850649	-0.00850649	Mus musculus COP9 signalosome subunit 6 (Cops6)			4921511C10Rik	0.0160954	0.0160954	Mus musculus RIKEN cDNA 4921511C10 gene (4921511C10Rik)			Ankrd35	0.00966215	0.00966215	Mus musculus ankyrin repeat domain 35 (Ankrd35)			Paics	0.00765759	0.00765759	Mus musculus phosphoribosylaminoimidazole carboxylase			Tubb4a	0.000378055	-0.000378055	Mus musculus tubulin
Slc22a3	0.00900761	0.00900761	Mus musculus solute carrier family 22 (organic cation transporter)			Sod3	0.00847549	0.00847549	Mus musculus superoxide dismutase 3			Ric8a	0.0158763	0.0158763	Mus musculus RIC8 guanine nucleotide exchange factor A (Ric8a)			Casc5	0.00964515	0.00964515	Mus musculus cancer susceptibility candidate 5 (Casc5)			LOC100049077	0.00764872	-0.00764872	Mus musculus uncharacterized LOC100049077 (LOC100049077)			Pja1	0.000377659	0.000377659	Mus musculus praja ring finger 1
AK153821	0.00898584	0.00898584	Mus musculus 2 days neonate thymus thymic cells cDNA			Olfm4	0.00838699	-0.00838699	Mus musculus olfactomedin 4 (Olfm4)			Gpr18	0.0156425	-0.0156425	Mus musculus G protein-coupled receptor 18 (Gpr18)			Umps	0.0096309	0.0096309	Mus musculus uridine monophosphate synthetase (Umps)			Fam160b2	0.00763127	0.00763127	Mus musculus family with sequence similarity 160			Hsd11b1	0.00037094	0.00037094	Mus musculus hydroxysteroid 11-beta dehydrogenase 1 (Hsd11b1)
Gria1	0.0089736	-0.0089736	Mus musculus glutamate receptor			Shank3	0.00825921	0.00825921	Mus musculus SH3/ankyrin domain gene 3 (Shank3)			Gm16982	0.0155155	-0.0155155	Mus musculus predicted gene			Pnpla7	0.00952165	0.00952165	Mus musculus patatin-like phospholipase domain containing 7 (Pnpla7)			Tnpo2	0.00762069	0.00762069	Mus musculus transportin 2 (importin 3			Atp5h	0.000368764	0.000368764	Mus musculus ATP synthase
Man2c1	0.00885623	-0.00885623	Mus musculus mannosidase			Sipa1l3	0.00813479	-0.00813479	Mus musculus signal-induced proliferation-associated 1 like 3 (Sipa1l3)			Cd47	0.0153759	-0.0153759	Mus musculus CD47 antigen (Rh-related antigen			Pias3	0.00951668	-0.00951668	Mus musculus protein inhibitor of activated STAT 3 (Pias3)			Setd8	0.00758441	0.00758441	Mus musculus SET domain containing (lysine methyltransferase) 8 (Setd8)			Rad9b	0.000367103	-0.000367103	Mus musculus RAD9 checkpoint clamp component B (Rad9b)
Arf6	0.00872654	0.00872654	Mus musculus ADP-ribosylation factor 6 (Arf6)			Nt5e	0.00812779	0.00812779	Mus musculus 5' nucleotidase			Slc2a3	0.0149251	0.0149251	Mus musculus solute carrier family 2 (facilitated glucose transporter)			Strada	0.00947756	0.00947756	Mus musculus STE20-related kinase adaptor alpha (Strada)			Pcnx2	0.0075594	-0.0075594	Mus musculus pecanex homolog 2 (Pcnx2)			Adk	0.000360726	0.000360726	Mus musculus adenosine kinase (Adk)
Icam5	0.00868202	0.00868202	Mus musculus intercellular adhesion molecule 5			Prps1l3	0.00812372	-0.00812372	Mus musculus phosphoribosyl pyrophosphate synthetase 1-like 3 (Prps1l3)			Atg13	0.0149044	0.0149044	Mus musculus autophagy related 13 (Atg13)			Kank3	0.00947016	-0.00947016	Mus musculus KN motif and ankyrin repeat domains 3 (Kank3)			Pknox1	0.00753277	0.00753277	Mus musculus Pbx/knotted 1 homeobox (Pknox1)			Cox7b	0.000360399	-0.000360399	Mus musculus cytochrome c oxidase subunit VIIb (Cox7b)
Sgip1	0.00865569	-0.00865569	Mus musculus SH3-domain GRB2-like (endophilin) interacting protein 1 (Sgip1)			Nosip	0.00808948	0.00808948	Mus musculus nitric oxide synthase interacting protein (Nosip)			Rdh12	0.0146429	0.0146429	Mus musculus retinol dehydrogenase 12 (Rdh12)			Gsk3b	0.00943545	0.00943545	Mus musculus glycogen synthase kinase 3 beta (Gsk3b)			Ndfip2	0.00750059	0.00750059	Mus musculus Nedd4 family interacting protein 2 (Ndfip2)			Eno2	0.000356847	0.000356847	Mus musculus enolase 2
Ccdc146	0.00861113	0.00861113	Mus musculus coiled-coil domain containing 146 (Ccdc146)			Plk2	0.00807941	-0.00807941	Mus musculus polo-like kinase 2 (Plk2)			F420014N23Rik	0.0145279	-0.0145279	Mus musculus RIKEN cDNA F420014N23 gene (F420014N23Rik)			Pfpl	0.00939157	0.00939157	Mus musculus pore forming protein-like (Pfpl)			Sphk2	0.00746798	0.00746798	Mus musculus sphingosine kinase 2 (Sphk2)			Rab11fip4	0.000350123	0.000350123	Mus musculus RAB11 family interacting protein 4 (class II) (Rab11fip4)
Ttyh2	0.00853987	-0.00853987	Mus musculus tweety family member 2 (Ttyh2)			Parg	0.00805905	0.00805905	Mus musculus poly (ADP-ribose) glycohydrolase (Parg)			Banp	0.014208	0.014208	Mus musculus BTG3 associated nuclear protein (Banp)			Ccdc13	0.00936023	0.00936023	Mus musculus coiled-coil domain containing 13 (Ccdc13)			Ptpmt1	0.00744443	0.00744443	Mus musculus protein tyrosine phosphatase			Pcyt2	0.000347014	0.000347014	Mus musculus phosphate cytidylyltransferase 2
Eif3b	0.00851437	0.00851437	Mus musculus eukaryotic translation initiation factor 3			Fgr	0.0080562	0.0080562	Mus musculus FGR proto-oncogene			Uggt2	0.0141942	0.0141942	Mus musculus UDP-glucose glycoprotein glucosyltransferase 2 (Uggt2)			Tsnaxip1	0.00935501	0.00935501	Mus musculus translin-associated factor X (Tsnax) interacting protein 1 (Tsnaxip1)			D430042O09Rik	0.00737218	-0.00737218	Mus musculus RIKEN cDNA D430042O09 gene (D430042O09Rik)			Aldh1a7	0.000345991	0.000345991	Mus musculus aldehyde dehydrogenase family 1
Pdgfrb	0.00847529	0.00847529	Mus musculus platelet derived growth factor receptor			Nkx2-3	0.00803547	0.00803547	Mus musculus NK2 homeobox 3 (Nkx2-3)			AK137816	0.0139585	0.0139585	Mus musculus 16 days neonate thymus cDNA			AK049712	0.00925997	0.00925997	Mus musculus 12 days embryo spinal cord cDNA			Nrros	0.00736293	-0.00736293	Mus musculus negative regulator of reactive oxygen species (Nrros)			Eno3	0.000345955	0.000345955	Mus musculus enolase 3
Abcg1	0.00845002	-0.00845002	Mus musculus ATP-binding cassette			Gba	0.00803318	-0.00803318	Mus musculus glucosidase			Mau2	0.0138633	-0.0138633	Mus musculus MAU2 sister chromatid cohesion factor (Mau2)			Lcmt2	0.00919906	-0.00919906	Mus musculus leucine carboxyl methyltransferase 2 (Lcmt2)			Rgl2	0.00735727	0.00735727	Mus musculus ral guanine nucleotide dissociation stimulator-like 2 (Rgl2)			Haao	0.000338832	0.000338832	Mus musculus 3-hydroxyanthranilate 3
Sidt2	0.00840758	0.00840758	Mus musculus SID1 transmembrane family			AK080939	0.00802558	0.00802558	Mus musculus 4 days neonate male adipose cDNA			AK012238	0.0136951	-0.0136951	Mus musculus 11 days embryo whole body cDNA			Nespas	0.00908451	0.00908451	Mus musculus neuroendocrine secretory protein antisense (Nespas)			AK133166	0.0073444	0.0073444	Mus musculus adult male testis cDNA			Ncdn	0.000337754	0.000337754	Mus musculus neurochondrin (Ncdn)
Hbegf	0.00835693	-0.00835693	Mus musculus heparin-binding EGF-like growth factor (Hbegf)			Ccdc89	0.00801431	-0.00801431	Mus musculus coiled-coil domain containing 89 (Ccdc89)			Setd6	0.013661	0.013661	Mus musculus SET domain containing 6 (Setd6)			Abhd16b	0.00892638	0.00892638	Mus musculus abhydrolase domain containing 16B (Abhd16b)			Vegfa	0.0073436	0.0073436	Mus musculus vascular endothelial growth factor A (Vegfa)			Slc22a17	0.000337465	0.000337465	Mus musculus solute carrier family 22 (organic cation transporter)
Shb	0.00830513	0.00830513	Mus musculus src homology 2 domain-containing transforming protein B (Shb)			Gpat4	0.00790966	0.00790966	Mus musculus glycerol-3-phosphate acyltransferase 4 (Gpat4)			Xpo4	0.0135408	0.0135408	Mus musculus exportin 4 (Xpo4)			Rnf130	0.00892626	-0.00892626	Mus musculus ring finger protein 130 (Rnf130)			Pisd-ps1	0.00734242	-0.00734242	Mus musculus phosphatidylserine decarboxylase			Fads1	0.00032673	0.00032673	Mus musculus fatty acid desaturase 1 (Fads1)
Actb	0.0082846	-0.0082846	Mus musculus actin			Dmap1	0.00782344	0.00782344	Mus musculus DNA methyltransferase 1-associated protein 1 (Dmap1)			Tcf12	0.0135359	0.0135359	Mus musculus transcription factor 12 (Tcf12)			2610005L07Rik	0.00892614	0.00892614	Mus musculus RIKEN cDNA 2610005L07 gene (2610005L07Rik)			H2afj	0.00730507	-0.00730507	Mus musculus H2A histone family			Atp5g3	0.000322523	0.000322523	Mus musculus ATP synthase
Nfatc2	0.00827687	0.00827687	Mus musculus nuclear factor of activated T cells			Tkfc	0.00777327	0.00777327	Mus musculus triokinase			Mphosph6	0.0132509	-0.0132509	Mus musculus M phase phosphoprotein 6 (Mphosph6)			Stk11	0.00891815	0.00891815	Mus musculus serine/threonine kinase 11 (Stk11)			Mfsd11	0.00730285	0.00730285	Mus musculus major facilitator superfamily domain containing 11 (Mfsd11)			6330403K07Rik	0.000310608	0.000310608	Mus musculus RIKEN cDNA 6330403K07 gene (6330403K07Rik)
Scfd2	0.00826551	-0.00826551	Mus musculus Sec1 family domain containing 2 (Scfd2)			Rasgrp3	0.00773022	0.00773022	Mus musculus RAS			2810013P06Rik	0.0129774	-0.0129774	Mus musculus RIKEN cDNA 2810013P06 gene (2810013P06Rik)			Dgkd	0.00891482	-0.00891482	Mus musculus diacylglycerol kinase			Oaf	0.00725638	0.00725638	Mus musculus out at first homolog (Oaf)			Pcp2	0.000309441	-0.000309441	Mus musculus Purkinje cell protein 2 (L7) (Pcp2)
Tbk1	0.00826311	0.00826311	Mus musculus TANK-binding kinase 1 (Tbk1)			AF374273	0.00762637	0.00762637	Mus musculus cytohesin binding protein mRNA			Pnma1	0.0127459	0.0127459	Mus musculus paraneoplastic antigen MA1 (Pnma1)			Nat8f4	0.00884909	0.00884909	Mus musculus N-acetyltransferase 8 (GCN5-related) family member 4 (Nat8f4)			Sh2b3	0.00716264	0.00716264	Mus musculus SH2B adaptor protein 3 (Sh2b3)			Des	0.000308344	0.000308344	Mus musculus desmin (Des)
Esrrb	0.00826088	0.00826088	Mus musculus estrogen related receptor			Arl14ep	0.00761181	0.00761181	Mus musculus ADP-ribosylation factor-like 14 effector protein (Arl14ep)			Gm16062	0.0126929	0.0126929	Mus musculus predicted gene 16062 (Gm16062)			Gm10390	0.00883361	0.00883361	Mus musculus predicted gene 10390 (Gm10390)			Plxna3	0.0071603	-0.0071603	Mus musculus plexin A3 (Plxna3)			Etfb	0.000308341	-0.000308341	Mus musculus electron transferring flavoprotein
Ccdc87	0.00824421	0.00824421	Mus musculus coiled-coil domain containing 87 (Ccdc87)			Tmem64	0.00759149	0.00759149	Mus musculus transmembrane protein 64 (Tmem64)			Reps1	0.0126923	0.0126923	Mus musculus RalBP1 associated Eps domain containing protein (Reps1)			Traf2	0.00878585	0.00878585	Mus musculus TNF receptor-associated factor 2 (Traf2)			Actn4	0.00711121	-0.00711121	Mus musculus actinin alpha 4 (Actn4)			Dnm1	0.000307727	0.000307727	Mus musculus dynamin 1 (Dnm1)
Pus3	0.00821018	-0.00821018	Mus musculus pseudouridine synthase 3 (Pus3)			Taf4b	0.00758579	0.00758579	Mus musculus TATA-box binding protein associated factor 4b (Taf4b)			Ccdc167	0.0125624	-0.0125624	Mus musculus coiled-coil domain containing 167 (Ccdc167)			Rnf139	0.00874862	0.00874862	Mus musculus ring finger protein 139 (Rnf139)			Ror1	0.00698598	0.00698598	Mus musculus receptor tyrosine kinase-like orphan receptor 1 (Ror1)			Stk32c	0.000306836	0.000306836	Mus musculus serine/threonine kinase 32C (Stk32c)
Tor1b	0.00819319	0.00819319	Mus musculus torsin family 1			Map10	0.00756965	0.00756965	Mus musculus microtubule-associated protein 10 (Map10)			Lcor	0.0124883	0.0124883	Mus musculus ligand dependent nuclear receptor corepressor (Lcor)			Mamdc2	0.00872727	0.00872727	Mus musculus MAM domain containing 2 (Mamdc2)			Muc5ac	0.00697692	0.00697692	Mus musculus mucin 5			Grhpr	0.000304129	0.000304129	Mus musculus glyoxylate reductase/hydroxypyruvate reductase (Grhpr)
Ocln	0.00818238	-0.00818238	Mus musculus occludin (Ocln)			Cyp39a1	0.00756572	0.00756572	Mus musculus cytochrome P450			Casp4	0.0123763	0.0123763	Mus musculus caspase 4			Kif16b	0.0086648	0.0086648	Mus musculus kinesin family member 16B (Kif16b)			Zfp668	0.00694749	-0.00694749	Mus musculus zinc finger protein 668 (Zfp668)			Paics	0.000304096	0.000304096	Mus musculus phosphoribosylaminoimidazole carboxylase
Itga9	0.00807112	-0.00807112	Mus musculus integrin alpha 9 (Itga9)			Capn2	0.00755302	0.00755302	Mus musculus calpain 2 (Capn2)			Cmtr1	0.0122455	0.0122455	Mus musculus cap methyltransferase 1 (Cmtr1)			Snrnp48	0.00865444	0.00865444	Mus musculus small nuclear ribonucleoprotein 48 (U11/U12) (Snrnp48)			Gja3	0.00690931	-0.00690931	Mus musculus gap junction protein			Glud1	0.000298665	0.000298665	Mus musculus glutamate dehydrogenase 1 (Glud1)
Gm7104	0.00803973	0.00803973	Mus musculus predicted gene 7104 (Gm7104)			Mgat5b	0.00750214	0.00750214	Mus musculus mannoside acetylglucosaminyltransferase 5			Ccr9	0.0122207	-0.0122207	Mus musculus chemokine (C-C motif) receptor 9 (Ccr9)			Catsperg1	0.00863731	0.00863731	Mus musculus catsper channel auxiliary subunit gamma 1 (Catsperg1)			Kdm3b	0.00689573	0.00689573	Mus musculus KDM3B lysine (K)-specific demethylase 3B (Kdm3b)			Acox1	0.000296323	0.000296323	Mus musculus acyl-Coenzyme A oxidase 1
Edrf1	0.00800923	0.00800923	Mus musculus erythroid differentiation regulatory factor 1 (Edrf1)			Ofcc1	0.00741256	-0.00741256	Mus musculus orofacial cleft 1 candidate 1 (Ofcc1)			Dpm1-adnp	0.0120702	0.0120702	Mus musculus Dpm1-adnp readthrough (Dpm1-adnp)			Stat3	0.00862778	0.00862778	Mus musculus signal transducer and activator of transcription 3 (Stat3)			1700123O20Rik	0.00687727	0.00687727	Mus musculus RIKEN cDNA 1700123O20 gene (1700123O20Rik)			D10Jhu81e	0.000294388	-0.000294388	Mus musculus DNA segment
Trmt12	0.00799968	-0.00799968	Mus musculus tRNA methyltranferase 12 (Trmt12)			Prss16	0.00740664	0.00740664	Mus musculus protease			Zw10	0.0115153	-0.0115153	Mus musculus zw10 kinetochore protein (Zw10)			Tacc3	0.00859329	-0.00859329	Mus musculus transforming			E130310I04Rik	0.00685081	0.00685081	Mus musculus RIKEN cDNA E130310I04 gene (E130310I04Rik)			Pde4dip	0.000285279	0.000285279	Mus musculus phosphodiesterase 4D interacting protein (myomegalin) (Pde4dip)
Clip4	0.00797429	0.00797429	Mus musculus CAP-GLY domain containing linker protein family			Prr12	0.00724281	-0.00724281	Mus musculus proline rich 12 (Prr12)			Cdc16	0.0114669	-0.0114669	Mus musculus CDC16 cell division cycle 16 (Cdc16)			Eif2ak3	0.00854117	0.00854117	Mus musculus eukaryotic translation initiation factor 2 alpha kinase 3 (Eif2ak3)			Cand2	0.00684576	0.00684576	Mus musculus cullin-associated and neddylation-dissociated 2 (putative) (Cand2)			Pgm2	0.000281536	0.000281536	Mus musculus phosphoglucomutase 2 (Pgm2)
Pik3r5	0.00796738	0.00796738	Mus musculus phosphoinositide-3-kinase			Zfp608	0.00723616	-0.00723616	Mus musculus zinc finger protein 608 (Zfp608)			Rbm14	0.0113518	0.0113518	Mus musculus RNA binding motif protein 14 (Rbm14)			Sec24b	0.00853695	0.00853695	Mus musculus Sec24 related gene family			Larp7	0.00682862	0.00682862	Mus musculus La ribonucleoprotein domain family			Serpinc1	0.000277908	0.000277908	Mus musculus serine (or cysteine) peptidase inhibitor
Rps15a	0.00787186	0.00787186	Mus musculus ribosomal protein S15A (Rps15a)			Fig4	0.00721687	0.00721687	Mus musculus FIG4 phosphoinositide 5-phosphatase (Fig4)			B3galnt2	0.0113063	0.0113063	Mus musculus UDP-GalNAc:betaGlcNAc beta 1			Zfp346	0.00853385	0.00853385	Mus musculus zinc finger protein 346 (Zfp346)			Bre	0.00681664	0.00681664	Mus musculus brain and reproductive organ-expressed protein (Bre)			Hist2h3c1	0.000276739	0.000276739	Mus musculus histone cluster 2
Pcmtd1	0.00786141	0.00786141	Mus musculus protein-L-isoaspartate (D-aspartate) O-methyltransferase domain containing 1 (Pcmtd1)			Zfp622	0.00719862	0.00719862	Mus musculus zinc finger protein 622 (Zfp622)			Angptl7	0.0112831	0.0112831	Mus musculus angiopoietin-like 7 (Angptl7)			Terf2	0.00850316	-0.00850316	Mus musculus telomeric repeat binding factor 2 (Terf2)			Tmprss11e	0.00680657	0.00680657	Mus musculus transmembrane protease			Arhgef4	0.000275456	0.000275456	Mus musculus Rho guanine nucleotide exchange factor (GEF) 4 (Arhgef4)
Actn4	0.00784046	-0.00784046	Mus musculus actinin alpha 4 (Actn4)			Kbtbd2	0.00719651	0.00719651	Mus musculus kelch repeat and BTB (POZ) domain containing 2 (Kbtbd2)			Trim41	0.011029	-0.011029	Mus musculus tripartite motif-containing 41 (Trim41)			Oprk1	0.00844225	0.00844225	Mus musculus opioid receptor			Fam160a1	0.00680504	0.00680504	Mus musculus family with sequence similarity 160			Pygm	0.000274898	-0.000274898	Mus musculus muscle glycogen phosphorylase (Pygm)
Fam102b	0.00782317	0.00782317	Mus musculus family with sequence similarity 102			4930417O13Rik	0.00718268	0.00718268	Mus musculus RIKEN cDNA 4930417O13 gene (4930417O13Rik)			AK132920	0.0109924	-0.0109924	Mus musculus adult male testis cDNA			Megf6	0.00844199	-0.00844199	Mus musculus multiple EGF-like-domains 6 (Megf6)			4931440F15Rik	0.00675022	0.00675022	Mus musculus RIKEN cDNA 4931440F15 gene (4931440F15Rik)			Acadvl	0.000274851	-0.000274851	Mus musculus acyl-Coenzyme A dehydrogenase
Zswim4	0.00777478	0.00777478	Mus musculus zinc finger SWIM-type containing 4 (Zswim4)			Gpr75	0.00716661	0.00716661	Mus musculus G protein-coupled receptor 75 (Gpr75)			3010026O09Rik	0.0108453	0.0108453	Mus musculus RIKEN cDNA 3010026O09 gene (3010026O09Rik)			Crocc	0.008412	0.008412	Mus musculus ciliary rootlet coiled-coil			Fosb	0.00669911	-0.00669911	Mus musculus FBJ osteosarcoma oncogene B (Fosb)			Nap1l5	0.000272704	-0.000272704	Mus musculus nucleosome assembly protein 1-like 5 (Nap1l5)
Adam19	0.00773383	-0.00773383	Mus musculus a disintegrin and metallopeptidase domain 19 (meltrin beta) (Adam19)			Hoxb4	0.00716307	0.00716307	Mus musculus homeobox B4 (Hoxb4)			Atp2c1	0.010845	-0.010845	Mus musculus ATPase			Samd8	0.0083155	0.0083155	Mus musculus sterile alpha motif domain containing 8 (Samd8)			Psma7	0.0066634	0.0066634	Mus musculus proteasome (prosome			Hadha	0.000272596	0.000272596	Mus musculus hydroxyacyl-Coenzyme A dehydrogenase/3-ketoacyl-Coenzyme A thiolase/enoyl-Coenzyme A hydratase (trifunctional protein)
Rlbp1	0.00765405	0.00765405	Mus musculus retinaldehyde binding protein 1 (Rlbp1)			Tinf2	0.00716272	-0.00716272	Mus musculus Terf1 (TRF1)-interacting nuclear factor 2 (Tinf2)			Satb1	0.0105717	0.0105717	Mus musculus special AT-rich sequence binding protein 1 (Satb1)			Pcdhb4	0.00826656	0.00826656	Mus musculus protocadherin beta 4 (Pcdhb4)			Scube1	0.00664496	0.00664496	Mus musculus signal peptide			Clstn1	0.000272415	0.000272415	Mus musculus calsyntenin 1 (Clstn1)
Usp21	0.00757191	-0.00757191	Mus musculus ubiquitin specific peptidase 21 (Usp21)			Npcd	0.00713882	-0.00713882	Mus musculus neuronal pentraxin chromo domain (Npcd)			Zfp592	0.0105407	0.0105407	Mus musculus zinc finger protein 592 (Zfp592)			Ssbp2	0.00826575	0.00826575	Mus musculus single-stranded DNA binding protein 2 (Ssbp2)			Men1	0.00662501	-0.00662501	Mus musculus multiple endocrine neoplasia 1 (Men1)			Ndufs2	0.000272043	0.000272043	Mus musculus NADH dehydrogenase (ubiquinone) Fe-S protein 2 (Ndufs2)
Llgl2	0.00756859	0.00756859	Mus musculus lethal giant larvae homolog 2 (Drosophila) (Llgl2)			Rgs20	0.00713778	0.00713778	Mus musculus regulator of G-protein signaling 20 (Rgs20)			9330159M07Rik	0.0105071	0.0105071	Mus musculus RIKEN cDNA 9330159M07 gene (9330159M07Rik)			Gtf3c4	0.00826057	0.00826057	Mus musculus general transcription factor IIIC			Krt83	0.00649205	0.00649205	Mus musculus keratin 83 (Krt83)			Cpt1b	0.000267579	0.000267579	Mus musculus carnitine palmitoyltransferase 1b
Rexo1	0.00752578	-0.00752578	Mus musculus REX1			Cenpb	0.00713656	0.00713656	Mus musculus centromere protein B (Cenpb)			Gm15471	0.0104925	0.0104925	Mus musculus predicted gene 15471 (Gm15471)			Slc35e2	0.00822256	-0.00822256	Mus musculus solute carrier family 35			Ppp3r1	0.00648775	0.00648775	Mus musculus protein phosphatase 3			Agap2	0.000262289	-0.000262289	Mus musculus ArfGAP with GTPase domain
Neurl4	0.00750774	0.00750774	Mus musculus neuralized E3 ubiquitin protein ligase 4 (Neurl4)			St6galnac6	0.00712714	0.00712714	Mus musculus ST6 (alpha-N-acetyl-neuraminyl-2			Vps13b	0.0104087	-0.0104087	Mus musculus vacuolar protein sorting 13B (yeast) (Vps13b)			Paip2b	0.00821499	-0.00821499	Mus musculus poly(A) binding protein interacting protein 2B (Paip2b)			Zfp521	0.00648653	0.00648653	Mus musculus zinc finger protein 521 (Zfp521)			Habp4	0.00026211	0.00026211	Mus musculus hyaluronic acid binding protein 4 (Habp4)
Vwa7	0.00746467	0.00746467	Mus musculus von Willebrand factor A domain containing 7 (Vwa7)			Kcnj4	0.00711128	0.00711128	Mus musculus potassium inwardly-rectifying channel			Prss53	0.010359	0.010359	Mus musculus protease			Slc25a36	0.00818936	0.00818936	Mus musculus solute carrier family 25			9530082P21Rik	0.00648532	0.00648532	Mus musculus RIKEN cDNA 9530082P21 gene (9530082P21Rik)			Hist1h3b	0.000261368	-0.000261368	Mus musculus histone cluster 1
Apba2	0.00742277	-0.00742277	Mus musculus amyloid beta (A4) precursor protein-binding			Sppl3	0.00709238	0.00709238	Mus musculus signal peptide peptidase 3 (Sppl3)			Ankrd28	0.0102919	0.0102919	Mus musculus ankyrin repeat domain 28 (Ankrd28)			Ncoa1	0.00812098	0.00812098	Mus musculus nuclear receptor coactivator 1 (Ncoa1)			Serpinb6a	0.00648276	0.00648276	Mus musculus serine (or cysteine) peptidase inhibitor			Pter	0.000258444	0.000258444	Mus musculus phosphotriesterase related (Pter)
Tgm3	0.00740008	-0.00740008	Mus musculus transglutaminase 3			Slc6a5	0.00707728	-0.00707728	Mus musculus solute carrier family 6 (neurotransmitter transporter			Thada	0.0102739	0.0102739	Mus musculus thyroid adenoma associated (Thada)			Plagl2	0.00809017	-0.00809017	Mus musculus pleiomorphic adenoma gene-like 2 (Plagl2)			Sema5a	0.00647751	0.00647751	Mus musculus sema domain			Hist1h2bf	0.000256227	-0.000256227	Mus musculus histone cluster 1
AK156544	0.0073734	0.0073734	Mus musculus activated spleen cDNA			Elovl1	0.00704673	-0.00704673	Mus musculus elongation of very long chain fatty acids (FEN1/Elo2			AK182655	0.0102337	-0.0102337	Mus musculus cDNA			2310057M21Rik	0.00808241	0.00808241	Mus musculus RIKEN cDNA 2310057M21 gene (2310057M21Rik)			Zfp703	0.00647569	0.00647569	Mus musculus zinc finger protein 703 (Zfp703)			Slc25a11	0.000255726	0.000255726	Mus musculus solute carrier family 25 (mitochondrial carrier oxoglutarate carrier)
Reps1	0.0073648	0.0073648	Mus musculus RalBP1 associated Eps domain containing protein (Reps1)			4930529C04Rik	0.00704303	0.00704303	Mus musculus RIKEN cDNA 4930529C04 gene (4930529C04Rik)			Jak1	0.0101994	-0.0101994	Mus musculus Janus kinase 1 (Jak1)			Zfp319	0.00806648	0.00806648	Mus musculus zinc finger protein 319 (Zfp319)			AK161453	0.00643168	0.00643168	Mus musculus adult male testis cDNA			Rarres2	0.000253134	0.000253134	Mus musculus retinoic acid receptor responder (tazarotene induced) 2 (Rarres2)
Bcl2l2	0.00734895	0.00734895	Mus musculus BCL2-like 2 (Bcl2l2)			Gm37013	0.00702171	-0.00702171	Mus musculus predicted gene			Ctc1	0.0101516	-0.0101516	Mus musculus CTS telomere maintenance complex component 1 (Ctc1)			Mb21d2	0.00793933	0.00793933	Mus musculus Mab-21 domain containing 2 (Mb21d2)			Col17a1	0.0063984	0.0063984	Mus musculus collagen			Calm3	0.00025014	-0.00025014	Mus musculus calmodulin 3 (Calm3)
Plekha5	0.00728473	0.00728473	Mus musculus pleckstrin homology domain containing			Etv4	0.00700713	-0.00700713	Mus musculus ets variant 4 (Etv4)			Fam118b	0.0100566	0.0100566	Mus musculus family with sequence similarity 118			Fam111a	0.00793059	0.00793059	Mus musculus family with sequence similarity 111			Neb	0.0063806	0.0063806	Mus musculus nebulin (Neb)			Cadm4	0.000250081	0.000250081	Mus musculus cell adhesion molecule 4 (Cadm4)
Sbno1	0.00728075	0.00728075	Mus musculus strawberry notch homolog 1 (Drosophila) (Sbno1)			Osbpl8	0.00700104	0.00700104	Mus musculus oxysterol binding protein-like 8 (Osbpl8)			Zbtb11	0.00997606	0.00997606	Mus musculus zinc finger and BTB domain containing 11 (Zbtb11)			Rn45s	0.00789276	-0.00789276	Mus musculus 45S pre-ribosomal RNA (Rn45s)			Sgol2b	0.00637803	0.00637803	Mus musculus shugoshin like 2b (S. pombe) (Sgol2b)			Phyh	0.000249492	-0.000249492	Mus musculus phytanoyl-CoA hydroxylase (Phyh)
F12	0.00727938	0.00727938	Mus musculus coagulation factor XII (Hageman factor) (F12)			Pigk	0.00696312	0.00696312	Mus musculus phosphatidylinositol glycan anchor biosynthesis			Gatc	0.00996068	-0.00996068	Mus musculus glutamyl-tRNA(Gln) amidotransferase			Sympk	0.00788108	0.00788108	Mus musculus symplekin (Sympk)			Snph	0.00635456	0.00635456	Mus musculus syntaphilin (Snph)			Rab3a	0.000246241	-0.000246241	Mus musculus RAB3A
Gm20554	0.00727792	0.00727792	Mus musculus predicted gene			Uso1	0.00692949	0.00692949	Mus musculus USO1 vesicle docking factor (Uso1)			Ubr4	0.00988368	-0.00988368	Mus musculus ubiquitin protein ligase E3 component n-recognin 4 (Ubr4)			Paqr8	0.00786981	-0.00786981	Mus musculus progestin and adipoQ receptor family member VIII (Paqr8)			Chrnd	0.00634215	0.00634215	Mus musculus cholinergic receptor			Ndufb10	0.00024444	0.00024444	Mus musculus NADH dehydrogenase (ubiquinone) 1 beta subcomplex
Arhgap39	0.00727014	0.00727014	Mus musculus Rho GTPase activating protein 39 (Arhgap39)			Rapgef3	0.00692513	-0.00692513	Mus musculus Rap guanine nucleotide exchange factor (GEF) 3 (Rapgef3)			AK135663	0.00975216	0.00975216	Mus musculus in vitro fertilized eggs cDNA			Plxdc2	0.00786434	-0.00786434	Mus musculus plexin domain containing 2 (Plxdc2)			AK156971	0.00633324	0.00633324	Mus musculus activated spleen cDNA			Rab6a	0.000242219	-0.000242219	Mus musculus RAB6A
BC030336	0.00719943	0.00719943	Mus musculus cDNA sequence BC030336 (BC030336)			Vsx2	0.00692047	0.00692047	Mus musculus visual system homeobox 2 (Vsx2)			Pknox1	0.00974065	0.00974065	Mus musculus Pbx/knotted 1 homeobox (Pknox1)			Itgb3	0.00784467	0.00784467	Mus musculus integrin beta 3 (Itgb3)			Zfp69	0.00632681	0.00632681	Mus musculus zinc finger protein 69 (Zfp69)			AK154977	0.00024111	-0.00024111	Mus musculus NOD-derived CD11c +ve dendritic cells cDNA
Mx2	0.00712595	0.00712595	Mus musculus MX dynamin-like GTPase 2 (Mx2)			Adgrg1	0.00691172	0.00691172	Mus musculus adhesion G protein-coupled receptor G1 (Adgrg1)			Sbno1	0.00973072	-0.00973072	Mus musculus strawberry notch homolog 1 (Drosophila) (Sbno1)			Ptger2	0.00771155	0.00771155	Mus musculus prostaglandin E receptor 2 (subtype EP2) (Ptger2)			Igf1r	0.00630336	0.00630336	Mus musculus insulin-like growth factor I receptor (Igf1r)			Podxl2	0.000239898	0.000239898	Mus musculus podocalyxin-like 2 (Podxl2)
Tlr11	0.00710827	0.00710827	Mus musculus toll-like receptor 11 (Tlr11)			4932414J04Rik	0.00689543	0.00689543	Mus musculus RIKEN cDNA 4932414J04 gene (4932414J04Rik)			Ttpal	0.00972466	-0.00972466	Mus musculus tocopherol (alpha) transfer protein-like (Ttpal)			Zdhhc18	0.00766952	-0.00766952	Mus musculus zinc finger			Srp68	0.00626405	0.00626405	Mus musculus signal recognition particle 68 (Srp68)			Spock2	0.000238195	0.000238195	Mus musculus sparc/osteonectin
Gm10536	0.00705722	0.00705722	Mus musculus predicted gene 10536 (Gm10536)			Vcl	0.00686007	-0.00686007	Mus musculus vinculin (Vcl)			Luc7l	0.00950587	0.00950587	Mus musculus Luc7-like (Luc7l)			Gas7	0.00765415	0.00765415	Mus musculus growth arrest specific 7 (Gas7)			Gm12295	0.0062545	0.0062545	Mus musculus predicted gene 12295 (Gm12295)			Chpf	0.000237766	0.000237766	Mus musculus chondroitin polymerizing factor (Chpf)
Col11a2	0.00703541	-0.00703541	Mus musculus collagen			Slc35c2	0.00680826	0.00680826	Mus musculus solute carrier family 35			Btaf1	0.0094394	-0.0094394	Mus musculus B-TFIID TATA-box binding protein associated factor 1 (Btaf1)			Flt1	0.00759909	-0.00759909	Mus musculus FMS-like tyrosine kinase 1 (Flt1)			Hoxa3	0.00622055	-0.00622055	Mus musculus homeobox A3 (Hoxa3)			Cs	0.00023748	0.00023748	Mus musculus citrate synthase (Cs)
Lnpep	0.00700889	0.00700889	Mus musculus leucyl/cystinyl aminopeptidase (Lnpep)			Izumo1	0.00675164	0.00675164	Mus musculus izumo sperm-egg fusion 1 (Izumo1)			Stim1	0.00942521	0.00942521	Mus musculus stromal interaction molecule 1 (Stim1)			Triobp	0.00759306	0.00759306	Mus musculus TRIO and F-actin binding protein (Triobp)			Hsf2bp	0.00620421	0.00620421	Mus musculus heat shock transcription factor 2 binding protein (Hsf2bp)			Proz	0.000236568	0.000236568	Mus musculus protein Z
Eri3	0.00694608	0.00694608	Mus musculus exoribonuclease 3 (Eri3)			Fbxl19	0.00660911	0.00660911	Mus musculus F-box and leucine-rich repeat protein 19 (Fbxl19)			Dnajc1	0.00941104	-0.00941104	Mus musculus DnaJ heat shock protein family (Hsp40) member C1 (Dnajc1)			Synrg	0.00757879	0.00757879	Mus musculus synergin			Atp8b3	0.00618436	0.00618436	Mus musculus ATPase			Ppp1r1b	0.000235377	0.000235377	Mus musculus protein phosphatase 1
Chn2	0.00692012	0.00692012	Mus musculus chimerin 2 (Chn2)			4930570G19Rik	0.00660717	0.00660717	Mus musculus RIKEN cDNA 4930570G19 gene (4930570G19Rik)			Zfp277	0.0093764	0.0093764	Mus musculus zinc finger protein 277 (Zfp277)			Clip1	0.00757114	0.00757114	Mus musculus CAP-GLY domain containing linker protein 1 (Clip1)			Mtmr11	0.00612258	0.00612258	Mus musculus myotubularin related protein 11 (Mtmr11)			Rell2	0.000235179	0.000235179	Mus musculus RELT-like 2 (Rell2)
B3gnt8	0.00685824	0.00685824	Mus musculus UDP-GlcNAc:betaGal beta-1			Hhipl1	0.00657189	0.00657189	Mus musculus hedgehog interacting protein-like 1 (Hhipl1)			Ccnyl1	0.00933865	0.00933865	Mus musculus cyclin Y-like 1 (Ccnyl1)			Trim45	0.00751573	-0.00751573	Mus musculus tripartite motif-containing 45 (Trim45)			Cadps2	0.00601212	-0.00601212	Mus musculus Ca2+-dependent activator protein for secretion 2 (Cadps2)			Sdc4	0.00023513	0.00023513	Mus musculus syndecan 4 (Sdc4)
Nfix	0.00681194	0.00681194	Mus musculus nuclear factor I/X (Nfix)			C530005A16Rik	0.00654516	0.00654516	Mus musculus RIKEN cDNA C530005A16 gene (C530005A16Rik)			Ogt	0.00931781	0.00931781	Mus musculus O-linked N-acetylglucosamine (GlcNAc) transferase (UDP-N-acetylglucosamine:polypeptide-N-acetylglucosaminyl transferase) (Ogt)			Mpped1	0.00750878	0.00750878	Mus musculus metallophosphoesterase domain containing 1 (Mpped1)			Tnfaip1	0.00599802	0.00599802	Mus musculus tumor necrosis factor			Apbb1	0.000234766	0.000234766	Mus musculus amyloid beta (A4) precursor protein-binding
Ppp1r14c	0.00681093	-0.00681093	Mus musculus protein phosphatase 1			Nxf1	0.00650568	0.00650568	Mus musculus nuclear RNA export factor 1 (Nxf1)			Brwd1	0.00924197	0.00924197	Mus musculus bromodomain and WD repeat domain containing 1 (Brwd1)			Nacc2	0.00748245	0.00748245	Mus musculus nucleus accumbens associated 2			Muc20	0.0059771	0.0059771	Mus musculus mucin 20 (Muc20)			Limch1	0.000234368	0.000234368	Mus musculus LIM and calponin homology domains 1 (Limch1)
Gab2	0.00680514	0.00680514	Mus musculus growth factor receptor bound protein 2-associated protein 2 (Gab2)			4632428C04Rik	0.00650257	-0.00650257	Mus musculus RIKEN cDNA 4632428C04 gene (4632428C04Rik)			Zfyve26	0.00923666	0.00923666	Mus musculus zinc finger			Dhtkd1	0.00747935	0.00747935	Mus musculus dehydrogenase E1 and transketolase domain containing 1 (Dhtkd1)			Elf4	0.00592753	0.00592753	Mus musculus E74-like factor 4 (ets domain transcription factor) (Elf4)			Chchd3	0.000232708	0.000232708	Mus musculus coiled-coil-helix-coiled-coil-helix domain containing 3 (Chchd3)
Cnot6	0.00678241	0.00678241	Mus musculus CCR4-NOT transcription complex			Fuca1	0.00649943	0.00649943	Mus musculus fucosidase			Uba2	0.00920213	0.00920213	Mus musculus ubiquitin-like modifier activating enzyme 2 (Uba2)			Foxn2	0.00746653	-0.00746653	Mus musculus forkhead box N2 (Foxn2)			Cd82	0.00589923	-0.00589923	Mus musculus CD82 antigen (Cd82)			Myzap	0.000229056	0.000229056	Mus musculus myocardial zonula adherens protein (Myzap)
Ndufv1	0.0067568	-0.0067568	Mus musculus NADH dehydrogenase (ubiquinone) flavoprotein 1 (Ndufv1)			Arhgef1	0.00643073	0.00643073	Mus musculus Rho guanine nucleotide exchange factor (GEF) 1 (Arhgef1)			Trim39	0.00917556	0.00917556	Mus musculus tripartite motif-containing 39 (Trim39)			Fbxw11	0.00746652	0.00746652	Mus musculus F-box and WD-40 domain protein 11 (Fbxw11)			Cux1	0.00585076	-0.00585076	Mus musculus cut-like homeobox 1 (Cux1)			Gm15816	0.000227273	-0.000227273	Mus musculus predicted gene 15816 (Gm15816)
Scg2	0.00674886	0.00674886	Mus musculus secretogranin II (Scg2)			Sh3bp1	0.00635988	0.00635988	Mus musculus SH3-domain binding protein 1 (Sh3bp1)			LOC106740	0.00913074	0.00913074	Mus musculus uncharacterized LOC106740 (LOC106740)			AK158015	0.00743721	0.00743721	Mus musculus adult inner ear cDNA			AK171827	0.00583892	-0.00583892	Mus musculus activated spleen cDNA			Aldh1l1	0.000225927	-0.000225927	Mus musculus aldehyde dehydrogenase 1 family
Nlrc5	0.00666777	0.00666777	Mus musculus NLR family			Usp19	0.00635747	0.00635747	Mus musculus ubiquitin specific peptidase 19 (Usp19)			Stambp	0.00912072	-0.00912072	Mus musculus STAM binding protein (Stambp)			C030034L19Rik	0.00743067	-0.00743067	Mus musculus RIKEN cDNA C030034L19 gene (C030034L19Rik)			Zc3h3	0.00580912	-0.00580912	Mus musculus zinc finger CCCH type containing 3 (Zc3h3)			Uqcrc1	0.000223846	0.000223846	Mus musculus ubiquinol-cytochrome c reductase core protein 1 (Uqcrc1)
Pip4k2a	0.00665454	0.00665454	Mus musculus phosphatidylinositol-5-phosphate 4-kinase			Fuz	0.00631151	-0.00631151	Mus musculus fuzzy planar cell polarity protein (Fuz)			1600020E01Rik	0.00902302	0.00902302	Mus musculus RIKEN cDNA 1600020E01 gene (1600020E01Rik)			Opa1	0.00742262	0.00742262	Mus musculus optic atrophy 1 (Opa1)			Cnppd1	0.00570651	0.00570651	Mus musculus cyclin Pas1/PHO80 domain containing 1 (Cnppd1)			Ndufv1	0.000222469	-0.000222469	Mus musculus NADH dehydrogenase (ubiquinone) flavoprotein 1 (Ndufv1)
Tmem185b	0.00665399	0.00665399	Mus musculus transmembrane protein 185B (Tmem185b)			Rlf	0.00630724	0.00630724	Mus musculus rearranged L-myc fusion sequence (Rlf)			Herc2	0.0089652	0.0089652	Mus musculus HECT and RLD domain containing E3 ubiquitin protein ligase 2 (Herc2)			Cyp4f14	0.0073957	0.0073957	Mus musculus cytochrome P450			Rtn2	0.00567507	0.00567507	Mus musculus reticulon 2 (Z-band associated protein) (Rtn2)			Tdo2	0.000221582	-0.000221582	Mus musculus tryptophan 2
Camsap3	0.00662871	-0.00662871	Mus musculus calmodulin regulated spectrin-associated protein family			Rtkn	0.00625233	0.00625233	Mus musculus rhotekin (Rtkn)			Vcl	0.00895638	-0.00895638	Mus musculus vinculin (Vcl)			Capn5	0.00739191	-0.00739191	Mus musculus calpain 5 (Capn5)			Lrrn3	0.00564657	0.00564657	Mus musculus leucine rich repeat protein 3			Gabbr1	0.00022119	0.00022119	Mus musculus gamma-aminobutyric acid (GABA) B receptor
B630005N14Rik	0.00660198	0.00660198	Mus musculus RIKEN cDNA B630005N14 gene (B630005N14Rik)			Noxa1	0.00621431	0.00621431	Mus musculus NADPH oxidase activator 1 (Noxa1)			Rab40c	0.00868824	0.00868824	Mus musculus Rab40C			Loxl1	0.0073778	0.0073778	Mus musculus lysyl oxidase-like 1 (Loxl1)			2410131K14Rik	0.0056205	0.0056205	Mus musculus RIKEN cDNA 2410131K14 gene (2410131K14Rik)			Ccng1	0.000217506	0.000217506	Mus musculus cyclin G1 (Ccng1)
Ica1l	0.00658187	0.00658187	Mus musculus islet cell autoantigen 1-like (Ica1l)			Nip7	0.00621194	0.00621194	Mus musculus NIP7			Adgrg1	0.00867357	0.00867357	Mus musculus adhesion G protein-coupled receptor G1 (Adgrg1)			Gas2l3	0.00728829	-0.00728829	Mus musculus growth arrest-specific 2 like 3 (Gas2l3)			Zfp446	0.00561339	0.00561339	Mus musculus zinc finger protein 446 (Zfp446)			Tcte1	0.000217071	0.000217071	Mus musculus t-complex-associated testis expressed 1 (Tcte1)
4931408D14Rik	0.00654961	-0.00654961	Mus musculus RIKEN cDNA 4931408D14 gene (4931408D14Rik)			Mcidas	0.00620446	0.00620446	Mus musculus multiciliate differentiation and DNA synthesis associated cell cycle protein (Mcidas)			Crkl	0.00862488	0.00862488	Mus musculus v-crk avian sarcoma virus CT10 oncogene homolog-like (Crkl)			Ppm1f	0.00725092	0.00725092	Mus musculus protein phosphatase 1F (PP2C domain containing) (Ppm1f)			Irf2bp2	0.00559728	-0.00559728	Mus musculus interferon regulatory factor 2 binding protein 2 (Irf2bp2)			Tspyl4	0.000216888	0.000216888	Mus musculus TSPY-like 4 (Tspyl4)
Whrn	0.00642333	0.00642333	Mus musculus whirlin (Whrn)			Cnnm1	0.00619677	-0.00619677	Mus musculus cyclin M1 (Cnnm1)			Ficd	0.00850643	0.00850643	Mus musculus FIC domain containing (Ficd)			Bend4	0.00723156	-0.00723156	Mus musculus BEN domain containing 4 (Bend4)			Zbtb41	0.0055144	0.0055144	Mus musculus zinc finger and BTB domain containing 41 (Zbtb41)			Gdi1	0.000215806	-0.000215806	Mus musculus guanosine diphosphate (GDP) dissociation inhibitor 1
Armc3	0.00627205	0.00627205	Mus musculus armadillo repeat containing 3 (Armc3)			Arhgef40	0.00618224	-0.00618224	Mus musculus Rho guanine nucleotide exchange factor (GEF) 40 (Arhgef40)			Rab10os	0.00849225	0.00849225	Mus musculus RAB10			Ypel1	0.0071094	0.0071094	Mus musculus yippee-like 1 (Drosophila) (Ypel1)			Pglyrp2	0.00549806	0.00549806	Mus musculus peptidoglycan recognition protein 2 (Pglyrp2)			Incenp	0.000215278	0.000215278	Mus musculus inner centromere protein (Incenp)
Akap12	0.0062645	0.0062645	Mus musculus A kinase (PRKA) anchor protein (gravin) 12 (Akap12)			AK138842	0.00616195	-0.00616195	Mus musculus 0 day neonate thymus cDNA			Fam13b	0.00849016	-0.00849016	Mus musculus family with sequence similarity 13			Vps13b	0.00706223	-0.00706223	Mus musculus vacuolar protein sorting 13B (yeast) (Vps13b)			Mta3	0.00549572	0.00549572	Mus musculus metastasis associated 3 (Mta3)			Amy1	0.000213241	0.000213241	Mus musculus amylase 1
Ahr	0.00621979	-0.00621979	Mus musculus aryl-hydrocarbon receptor (Ahr)			AK045670	0.00614556	0.00614556	Mus musculus adult male corpora quadrigemina cDNA			Ccdc84	0.00841617	0.00841617	Mus musculus coiled-coil domain containing 84 (Ccdc84)			Psg16	0.00703134	0.00703134	Mus musculus pregnancy specific glycoprotein 16 (Psg16)			Bcam	0.00545276	-0.00545276	Mus musculus basal cell adhesion molecule (Bcam)			2010300C02Rik	0.000212818	0.000212818	Mus musculus RIKEN cDNA 2010300C02 gene (2010300C02Rik)
Arfgap2	0.00619524	0.00619524	Mus musculus ADP-ribosylation factor GTPase activating protein 2 (Arfgap2)			Sars	0.00612979	0.00612979	Mus musculus seryl-aminoacyl-tRNA synthetase (Sars)			Ddx6	0.00836809	0.00836809	Mus musculus DEAD (Asp-Glu-Ala-Asp) box polypeptide 6 (Ddx6)			Acad12	0.00695889	-0.00695889	Mus musculus acyl-Coenzyme A dehydrogenase family			Btbd18	0.00542025	0.00542025	Mus musculus BTB (POZ) domain containing 18 (Btbd18)			Camsap2	0.000211496	0.000211496	Mus musculus calmodulin regulated spectrin-associated protein family
Stk32b	0.0061696	0.0061696	Mus musculus serine/threonine kinase 32B (Stk32b)			Gm13375	0.00612806	-0.00612806	Mus musculus predicted gene 13375 (Gm13375)			Cstf3	0.00824696	0.00824696	Mus musculus cleavage stimulation factor			Slc7a14	0.0069564	-0.0069564	Mus musculus solute carrier family 7 (cationic amino acid transporter			Hivep2	0.00541012	0.00541012	Mus musculus human immunodeficiency virus type I enhancer binding protein 2 (Hivep2)			Jph3	0.000207224	-0.000207224	Mus musculus junctophilin 3 (Jph3)
4921509O07Rik	0.00611834	0.00611834	Mus musculus RIKEN cDNA 4921509O07 gene (4921509O07Rik)			AK146255	0.00612401	0.00612401	Mus musculus CRL-1722 L5178Y-R cDNA			Hnrnpr	0.00817297	0.00817297	Mus musculus heterogeneous nuclear ribonucleoprotein R (Hnrnpr)			Ikbkap	0.00692753	0.00692753	Mus musculus inhibitor of kappa light polypeptide enhancer in B cells			Apoa4	0.00539829	-0.00539829	Mus musculus apolipoprotein A-IV (Apoa4)			Arhgap44	0.000204682	0.000204682	Mus musculus Rho GTPase activating protein 44 (Arhgap44)
Runx1	0.00609574	0.00609574	Mus musculus runt related transcription factor 1 (Runx1)			Tmem161a	0.00612277	0.00612277	Mus musculus transmembrane protein 161A (Tmem161a)			AK041483	0.00817132	0.00817132	Mus musculus 3 days neonate thymus cDNA			Extl1	0.00691713	0.00691713	Mus musculus exostoses (multiple)-like 1 (Extl1)			Scamp3	0.00536901	0.00536901	Mus musculus secretory carrier membrane protein 3 (Scamp3)			B3gat3	0.000204513	0.000204513	Mus musculus beta-1
Bloc1s6	0.00608641	0.00608641	Mus musculus biogenesis of lysosomal organelles complex-1			Tmem39a	0.00607399	0.00607399	Mus musculus transmembrane protein 39a (Tmem39a)			Ankhd1	0.0080548	0.0080548	Mus musculus ankyrin repeat and KH domain containing 1 (Ankhd1)			DQ685504	0.00687658	-0.00687658	Mus musculus piRNA piR-100826			Galnt7	0.00535517	-0.00535517	Mus musculus UDP-N-acetyl-alpha-D-galactosamine: polypeptide N-acetylgalactosaminyltransferase 7 (Galnt7)			Hist1h3c	0.00020354	-0.00020354	Mus musculus histone cluster 1
Wipi2	0.00607003	0.00607003	Mus musculus WD repeat domain			Tmem57	0.00606971	-0.00606971	Mus musculus transmembrane protein 57 (Tmem57)			Jak2	0.00799882	-0.00799882	Mus musculus Janus kinase 2 (Jak2)			Akap8l	0.00686548	0.00686548	Mus musculus A kinase (PRKA) anchor protein 8-like (Akap8l)			Rrad	0.00534836	-0.00534836	Mus musculus Ras-related associated with diabetes (Rrad)			Coq9	0.000203461	0.000203461	Mus musculus coenzyme Q9 (Coq9)
Gpr156	0.0060611	0.0060611	Mus musculus G protein-coupled receptor 156 (Gpr156)			Hr	0.0060539	0.0060539	Mus musculus hairless (Hr)			Phip	0.00791878	0.00791878	Mus musculus pleckstrin homology domain interacting protein (Phip)			Tfip11	0.0068282	0.0068282	Mus musculus tuftelin interacting protein 11 (Tfip11)			Nup205	0.00533202	0.00533202	Mus musculus nucleoporin 205 (Nup205)			Aco2	0.000202798	0.000202798	Mus musculus aconitase 2
E030024N20Rik	0.00605403	0.00605403	Mus musculus RIKEN cDNA E030024N20 gene (E030024N20Rik)			Isg20l2	0.00602929	-0.00602929	Mus musculus interferon stimulated exonuclease gene 20-like 2 (Isg20l2)			Clk1	0.00791329	-0.00791329	Mus musculus CDC-like kinase 1 (Clk1)			Exo1	0.00674848	0.00674848	Mus musculus exonuclease 1 (Exo1)			Angptl2	0.00533116	-0.00533116	Mus musculus angiopoietin-like 2 (Angptl2)			BC029722	0.000202696	0.000202696	Mus musculus cDNA sequence BC029722 (BC029722)
Wtap	0.0060085	0.0060085	Mus musculus Wilms tumour 1-associating protein (Wtap)			Kbtbd6	0.00598749	0.00598749	Mus musculus kelch repeat and BTB (POZ) domain containing 6 (Kbtbd6)			Zfp668	0.00790306	-0.00790306	Mus musculus zinc finger protein 668 (Zfp668)			Nampt	0.0066992	0.0066992	Mus musculus nicotinamide phosphoribosyltransferase (Nampt)			Lctl	0.00532665	0.00532665	Mus musculus lactase-like (Lctl)			Hist2h2bb	0.000198949	-0.000198949	Mus musculus histone cluster 2
Ulk4	0.0059839	0.0059839	Mus musculus unc-51-like kinase 4 (Ulk4)			AK148386	0.0058698	0.0058698	Mus musculus B16 F10Y cells cDNA			Tubgcp3	0.00776345	-0.00776345	Mus musculus tubulin			Tmem18	0.00667991	-0.00667991	Mus musculus transmembrane protein 18 (Tmem18)			Map4k3	0.00530385	0.00530385	Mus musculus mitogen-activated protein kinase kinase kinase kinase 3 (Map4k3)			Ccdc85c	0.000197854	0.000197854	Mus musculus coiled-coil domain containing 85C (Ccdc85c)
Bcat2	0.00597548	0.00597548	Mus musculus branched chain aminotransferase 2			Dhx58	0.00586445	0.00586445	Mus musculus DEXH (Asp-Glu-X-His) box polypeptide 58 (Dhx58)			Gpr151	0.00775396	-0.00775396	Mus musculus G protein-coupled receptor 151 (Gpr151)			Bend6	0.00667479	0.00667479	Mus musculus BEN domain containing 6 (Bend6)			Eya3	0.00528777	-0.00528777	Mus musculus EYA transcriptional coactivator and phosphatase 3 (Eya3)			Acsf2	0.000197747	0.000197747	Mus musculus acyl-CoA synthetase family member 2 (Acsf2)
Adam7	0.00596305	0.00596305	Mus musculus a disintegrin and metallopeptidase domain 7 (Adam7)			Strn	0.00581917	0.00581917	Mus musculus striatin			AK158015	0.00771633	0.00771633	Mus musculus adult inner ear cDNA			Treml2	0.00665043	0.00665043	Mus musculus triggering receptor expressed on myeloid cells-like 2 (Treml2)			Mmp12	0.00528084	0.00528084	Mus musculus matrix metallopeptidase 12 (Mmp12)			Lap3	0.000196285	0.000196285	Mus musculus leucine aminopeptidase 3 (Lap3)
Pyurf	0.00596263	-0.00596263	Mus musculus Pigy upstream reading frame (Pyurf)			Asap2	0.00581278	-0.00581278	Mus musculus ArfGAP with SH3 domain			Taf6	0.00771472	-0.00771472	Mus musculus TATA-box binding protein associated factor 6 (Taf6)			Rfx2	0.00663981	0.00663981	Mus musculus regulatory factor X			Hsp90ab1	0.00527835	0.00527835	Mus musculus heat shock protein 90 alpha (cytosolic)			Stx18	0.000195844	0.000195844	Mus musculus syntaxin 18 (Stx18)
C2cd4c	0.00596041	0.00596041	Mus musculus C2 calcium-dependent domain containing 4C (C2cd4c)			Cep295	0.00580937	-0.00580937	Mus musculus centrosomal protein 295 (Cep295)			Senp5	0.00760449	-0.00760449	Mus musculus SUMO/sentrin specific peptidase 5 (Senp5)			Rab11fip4	0.00661062	-0.00661062	Mus musculus RAB11 family interacting protein 4 (class II) (Rab11fip4)			Smg6	0.00527498	0.00527498	Mus musculus Smg-6 homolog			Hadhb	0.000193611	0.000193611	Mus musculus hydroxyacyl-Coenzyme A dehydrogenase/3-ketoacyl-Coenzyme A thiolase/enoyl-Coenzyme A hydratase (trifunctional protein)
Prf1	0.00595249	0.00595249	Mus musculus perforin 1 (pore forming protein) (Prf1)			Adhfe1	0.00580809	-0.00580809	Mus musculus alcohol dehydrogenase			Gm19897	0.00758797	-0.00758797	Mus musculus predicted gene			Lancl1	0.00660619	0.00660619	Mus musculus LanC (bacterial lantibiotic synthetase component C)-like 1 (Lancl1)			Tpd52l2	0.00527273	0.00527273	Mus musculus tumor protein D52-like 2 (Tpd52l2)			Rxra	0.000191809	0.000191809	Mus musculus retinoid X receptor alpha (Rxra)
AK136986	0.00594648	-0.00594648	Mus musculus 12 days embryo embryonic body between diaphragm region and neck cDNA			Cntn2	0.00580017	0.00580017	Mus musculus contactin 2 (Cntn2)			3110001I22Rik	0.00729811	0.00729811	Mus musculus RIKEN cDNA 3110001I22 gene (3110001I22Rik)			Tle3	0.00660101	0.00660101	Mus musculus transducin-like enhancer of split 3 (Tle3)			Cmtm3	0.00526122	0.00526122	Mus musculus CKLF-like MARVEL transmembrane domain containing 3 (Cmtm3)			Gpr39	0.00019178	0.00019178	Mus musculus G protein-coupled receptor 39 (Gpr39)
Irf4	0.00588146	0.00588146	Mus musculus interferon regulatory factor 4 (Irf4)			Enpp7	0.00579877	-0.00579877	Mus musculus ectonucleotide pyrophosphatase/phosphodiesterase 7 (Enpp7)			Arfgef1	0.00727828	-0.00727828	Mus musculus ADP-ribosylation factor guanine nucleotide-exchange factor 1(brefeldin A-inhibited) (Arfgef1)			Arid1a	0.00651545	0.00651545	Mus musculus AT rich interactive domain 1A (SWI-like) (Arid1a)			Lrfn4	0.005197	-0.005197	Mus musculus leucine rich repeat and fibronectin type III domain containing 4 (Lrfn4)			Ndufv2	0.000189763	0.000189763	Mus musculus NADH dehydrogenase (ubiquinone) flavoprotein 2 (Ndufv2)
Map6d1	0.00587168	-0.00587168	Mus musculus MAP6 domain containing 1 (Map6d1)			Cfap43	0.00577976	0.00577976	Mus musculus cilia and flagella associated protein 43 (Cfap43)			Trappc9	0.00724832	0.00724832	Mus musculus trafficking protein particle complex 9 (Trappc9)			Krt75	0.00644021	-0.00644021	Mus musculus keratin 75 (Krt75)			Stx5a	0.00518094	0.00518094	Mus musculus syntaxin 5A (Stx5a)			Prkce	0.000189554	0.000189554	Mus musculus protein kinase C
Tacr1	0.00587149	0.00587149	Mus musculus tachykinin receptor 1 (Tacr1)			Capn10	0.00575308	-0.00575308	Mus musculus calpain 10 (Capn10)			3110056K07Rik	0.0070916	-0.0070916	Mus musculus RIKEN cDNA 3110056K07 gene (3110056K07Rik)			Pgap2	0.00643421	0.00643421	Mus musculus post-GPI attachment to proteins 2 (Pgap2)			D2Wsu81e	0.00517665	-0.00517665	Mus musculus DNA segment			Tspan7	0.000185032	-0.000185032	Mus musculus tetraspanin 7 (Tspan7)
Ror2	0.00586913	0.00586913	Mus musculus receptor tyrosine kinase-like orphan receptor 2 (Ror2)			Zfyve26	0.00573471	-0.00573471	Mus musculus zinc finger			AK142678	0.00705548	-0.00705548	Mus musculus 10 days lactation			Col5a2	0.00643151	-0.00643151	Mus musculus collagen			Ush1g	0.00515032	-0.00515032	Mus musculus Usher syndrome 1G (Ush1g)			Ensa	0.000184204	0.000184204	Mus musculus endosulfine alpha (Ensa)
Itpkb	0.00586049	0.00586049	Mus musculus inositol 1			Acbd3	0.00573264	0.00573264	Mus musculus acyl-Coenzyme A binding domain containing 3 (Acbd3)			AK076313	0.00704071	0.00704071	Mus musculus 10 days neonate skin cDNA			Sycp2	0.00639469	-0.00639469	Mus musculus synaptonemal complex protein 2 (Sycp2)			Dcdc5	0.00511149	-0.00511149	SubName: Full=Dcdc5 protein ; SubName: Full=Doublecortin domain containing 5			Rbbp4	0.0001791	0.0001791	Mus musculus retinoblastoma binding protein 4 (Rbbp4)
Taf2	0.00581239	0.00581239	Mus musculus TATA-box binding protein associated factor 2 (Taf2)			Kifc2	0.0057232	0.0057232	Mus musculus kinesin family member C2 (Kifc2)			Btbd19	0.0068702	0.0068702	Mus musculus BTB (POZ) domain containing 19 (Btbd19)			Otub2	0.00635734	0.00635734	Mus musculus OTU domain			Crtac1	0.00510021	0.00510021	Mus musculus cartilage acidic protein 1 (Crtac1)			Hist4h4	0.000174437	0.000174437	Mus musculus histone cluster 4
Tmprss5	0.00579719	0.00579719	Mus musculus transmembrane protease			Slc6a15	0.00569688	0.00569688	Mus musculus solute carrier family 6 (neurotransmitter transporter)			Nlrx1	0.00667585	0.00667585	Mus musculus NLR family member X1 (Nlrx1)			AK083203	0.0063432	-0.0063432	Mus musculus adult male hippocampus cDNA			Egln2	0.00508651	-0.00508651	Mus musculus egl-9 family hypoxia-inducible factor 2 (Egln2)			Kif5c	0.000174374	0.000174374	Mus musculus kinesin family member 5C (Kif5c)
Rap1gds1	0.00578579	0.00578579	Mus musculus RAP1			Ntm	0.00567375	0.00567375	Mus musculus neurotrimin (Ntm)			AK081879	0.00662019	0.00662019	Mus musculus 16 days embryo head cDNA			B4galt7	0.00631075	-0.00631075	Mus musculus xylosylprotein beta1			Ccnd1	0.0050863	0.0050863	Mus musculus cyclin D1 (Ccnd1)			Pak1	0.000174248	0.000174248	Mus musculus p21 protein (Cdc42/Rac)-activated kinase 1 (Pak1)
Ostm1	0.00576471	0.00576471	Mus musculus osteopetrosis associated transmembrane protein 1 (Ostm1)			Erg	0.00566021	0.00566021	Mus musculus avian erythroblastosis virus E-26 (v-ets) oncogene related (Erg)			Ccdc117	0.00654874	0.00654874	Mus musculus coiled-coil domain containing 117 (Ccdc117)			Narf	0.00627187	0.00627187	Mus musculus nuclear prelamin A recognition factor (Narf)			Sema4c	0.00506362	0.00506362	Mus musculus sema domain			Thra	0.000172302	-0.000172302	Mus musculus thyroid hormone receptor alpha (Thra)
Gprin3	0.00574947	-0.00574947	Mus musculus GPRIN family member 3 (Gprin3)			Bop1	0.00564502	-0.00564502	Mus musculus block of proliferation 1 (Bop1)			Tab2	0.00652196	-0.00652196	Mus musculus TGF-beta activated kinase 1/MAP3K7 binding protein 2 (Tab2)			Tmed8	0.0060977	-0.0060977	Mus musculus transmembrane emp24 domain containing 8 (Tmed8)			Kntc1	0.00502629	0.00502629	Mus musculus kinetochore associated 1 (Kntc1)			Ptprn	0.000171555	-0.000171555	Mus musculus protein tyrosine phosphatase
Fkbp14	0.00573741	0.00573741	Mus musculus FK506 binding protein 14 (Fkbp14)			Syvn1	0.00559942	-0.00559942	Mus musculus synovial apoptosis inhibitor 1			AK044326	0.00647228	0.00647228	Mus musculus adult retina cDNA			Nrd1	0.00606477	0.00606477	Mus musculus nardilysin			0610030E20Rik	0.00501702	0.00501702	Mus musculus RIKEN cDNA 0610030E20 gene (0610030E20Rik)			Galm	0.000171215	0.000171215	Mus musculus galactose mutarotase (Galm)
Tgfbrap1	0.00572544	0.00572544	Mus musculus transforming growth factor			Rasa3	0.00558305	0.00558305	Mus musculus RAS p21 protein activator 3 (Rasa3)			Zkscan3	0.00645516	-0.00645516	Mus musculus zinc finger with KRAB and SCAN domains 3 (Zkscan3)			Stam	0.00605732	0.00605732	Mus musculus signal transducing adaptor molecule (SH3 domain and ITAM motif) 1 (Stam)			Tox4	0.00500897	-0.00500897	Mus musculus TOX high mobility group box family member 4 (Tox4)			Cxx1b	0.000170649	0.000170649	Mus musculus CAAX box 1B (Cxx1b)
Clstn2	0.00572047	0.00572047	Mus musculus calsyntenin 2 (Clstn2)			Nudcd1	0.00558237	0.00558237	Mus musculus NudC domain containing 1 (Nudcd1)			Slc6a20b	0.00643485	0.00643485	Mus musculus solute carrier family 6 (neurotransmitter transporter)			Maml1	0.00604183	0.00604183	Mus musculus mastermind like 1 (Drosophila) (Maml1)			Chia1	0.00498193	-0.00498193	Mus musculus chitinase			Lamb2	0.000170065	0.000170065	Mus musculus laminin
Arid4a	0.00570793	-0.00570793	Mus musculus AT rich interactive domain 4A (RBP1-like) (Arid4a)			4933400F21Rik	0.00558062	0.00558062	Mus musculus RIKEN cDNA 4933400F21 gene (4933400F21Rik)			Nt5dc1	0.00641813	-0.00641813	Mus musculus 5'-nucleotidase domain containing 1 (Nt5dc1)			Etfdh	0.0060407	0.0060407	Mus musculus electron transferring flavoprotein			Rnf223	0.00496602	0.00496602	Mus musculus ring finger 223 (Rnf223)			Asph	0.000169904	0.000169904	Mus musculus aspartate-beta-hydroxylase (Asph)
Nploc4	0.00570793	0.00570793	Mus musculus NPL4 homolog			Ptcd1	0.00557292	-0.00557292	Mus musculus pentatricopeptide repeat domain 1 (Ptcd1)			Tmem209	0.006391	-0.006391	Mus musculus transmembrane protein 209 (Tmem209)			Kif9	0.00602564	-0.00602564	Mus musculus kinesin family member 9 (Kif9)			Abi1	0.00493098	0.00493098	Mus musculus abl-interactor 1 (Abi1)			Amotl1	0.000168202	0.000168202	Mus musculus angiomotin-like 1 (Amotl1)
Klhl14	0.00570333	0.00570333	Mus musculus kelch-like 14 (Klhl14)			Scamp4	0.00556981	-0.00556981	Mus musculus secretory carrier membrane protein 4 (Scamp4)			Abcc5	0.00625841	0.00625841	Mus musculus ATP-binding cassette			Snord88a	0.00599568	0.00599568	Mus musculus small nucleolar RNA			Nkx3-1	0.00493048	0.00493048	Mus musculus NK-3 transcription factor			Ltbp4	0.000166792	0.000166792	Mus musculus latent transforming growth factor beta binding protein 4 (Ltbp4)
Rrm1	0.00563473	-0.00563473	Mus musculus ribonucleotide reductase M1 (Rrm1)			Braf	0.00552126	-0.00552126	Mus musculus Braf transforming gene (Braf)			Foxn2	0.0062508	0.0062508	Mus musculus forkhead box N2 (Foxn2)			Jakmip3	0.00594708	0.00594708	Mus musculus janus kinase and microtubule interacting protein 3 (Jakmip3)			Zgpat	0.00492561	0.00492561	Mus musculus zinc finger			Idh1	0.000166759	0.000166759	Mus musculus isocitrate dehydrogenase 1 (NADP+)
Fbxw9	0.00563147	0.00563147	Mus musculus F-box and WD-40 domain protein 9 (Fbxw9)			Gm10390	0.00551176	0.00551176	Mus musculus predicted gene 10390 (Gm10390)			Wnt8b	0.00624108	0.00624108	Mus musculus wingless-type MMTV integration site family			Nod2	0.00584295	0.00584295	Mus musculus nucleotide-binding oligomerization domain containing 2 (Nod2)			Cntrob	0.00489986	0.00489986	Mus musculus centrobin			Tardbp	0.000164861	0.000164861	Mus musculus TAR DNA binding protein (Tardbp)
Rsu1	0.00562625	0.00562625	Mus musculus Ras suppressor protein 1 (Rsu1)			Shisa2	0.00549324	-0.00549324	Mus musculus shisa family member 2 (Shisa2)			Mtf2	0.00622564	-0.00622564	Mus musculus metal response element binding transcription factor 2 (Mtf2)			Stk38l	0.00583676	0.00583676	Mus musculus serine/threonine kinase 38 like (Stk38l)			Lacc1	0.00487003	-0.00487003	Mus musculus laccase (multicopper oxidoreductase) domain containing 1 (Lacc1)			Dlgap1	0.000163397	0.000163397	Mus musculus discs
Ahsa2	0.00559667	0.00559667	Mus musculus AHA1			Mllt3	0.00548345	0.00548345	Mus musculus myeloid/lymphoid or mixed-lineage leukemia; translocated to			Med20	0.00619642	0.00619642	Mus musculus mediator complex subunit 20 (Med20)			Robo1	0.00583625	0.00583625	Mus musculus roundabout guidance receptor 1 (Robo1)			Pcdh17	0.00486966	-0.00486966	Mus musculus protocadherin 17 (Pcdh17)			Ttyh1	0.000161441	0.000161441	Mus musculus tweety family member 1 (Ttyh1)
Cspg5	0.00557429	0.00557429	Mus musculus chondroitin sulfate proteoglycan 5 (Cspg5)			Tgfa	0.00546929	0.00546929	Mus musculus transforming growth factor alpha (Tgfa)			Trps1	0.00613898	0.00613898	Mus musculus trichorhinophalangeal syndrome I (human) (Trps1)			Farp1	0.00577413	0.00577413	Mus musculus FERM			Ctr9	0.00483393	0.00483393	Mus musculus CTR9 homolog			Mcm7	0.000161151	0.000161151	Mus musculus minichromosome maintenance complex component 7 (Mcm7)
Slc44a1	0.00552946	-0.00552946	Mus musculus solute carrier family 44			Gfod1	0.00545628	0.00545628	Mus musculus glucose-fructose oxidoreductase domain containing 1 (Gfod1)			Tbk1	0.00608174	0.00608174	Mus musculus TANK-binding kinase 1 (Tbk1)			Ezh1	0.00576425	0.00576425	Mus musculus enhancer of zeste 1 polycomb repressive complex 2 subunit (Ezh1)			Rassf10	0.00482048	0.00482048	Mus musculus Ras association (RalGDS/AF-6) domain family (N-terminal) member 10 (Rassf10)			Pcbd1	0.000159224	0.000159224	Mus musculus pterin 4 alpha carbinolamine dehydratase/dimerization cofactor of hepatocyte nuclear factor 1 alpha (TCF1) 1 (Pcbd1)
Ppp2r1a	0.00549015	0.00549015	Mus musculus protein phosphatase 2			Nr4a3	0.00545336	0.00545336	Mus musculus nuclear receptor subfamily 4			Cnot1	0.00608026	0.00608026	Mus musculus CCR4-NOT transcription complex			Armt1	0.00573949	-0.00573949	Mus musculus acidic residue methyltransferase 1 (Armt1)			Dok4	0.00481644	0.00481644	Mus musculus docking protein 4 (Dok4)			Sephs2	0.000158474	0.000158474	Mus musculus selenophosphate synthetase 2 (Sephs2)
Dab1	0.00548443	-0.00548443	Mus musculus disabled 1 (Dab1)			Moap1	0.00536546	-0.00536546	Mus musculus modulator of apoptosis 1 (Moap1)			AK040197	0.00608021	-0.00608021	Mus musculus 0 day neonate thymus cDNA			Fasn	0.00573425	0.00573425	Mus musculus fatty acid synthase (Fasn)			Nlrp6	0.00480783	0.00480783	Mus musculus NLR family			Agt	0.000156423	0.000156423	Mus musculus angiotensinogen (serpin peptidase inhibitor
Ss18	0.00543069	0.00543069	Mus musculus synovial sarcoma translocation			AK038964	0.00536213	-0.00536213	Mus musculus adult male hypothalamus cDNA			AK040808	0.00607493	-0.00607493	Mus musculus adult male aorta and vein cDNA			Helz2	0.00571104	-0.00571104	Mus musculus helicase with zinc finger 2			Malat1	0.00478311	-0.00478311	Mus musculus metastasis associated lung adenocarcinoma transcript 1 (non-coding RNA) (Malat1)			Pdxp	0.00015611	0.00015611	Mus musculus pyridoxal (pyridoxine
Kif21a	0.0054232	-0.0054232	Mus musculus kinesin family member 21A (Kif21a)			Slc3a1	0.00535045	-0.00535045	Mus musculus solute carrier family 3			Tagap	0.00598687	-0.00598687	Mus musculus T cell activation Rho GTPase activating protein (Tagap)			Rho	0.00568512	0.00568512	Mus musculus rhodopsin (Rho)			AK047540	0.00476355	0.00476355	Mus musculus 10 days neonate cerebellum cDNA			Acadl	0.000155765	-0.000155765	Mus musculus acyl-Coenzyme A dehydrogenase
Myocd	0.00535551	-0.00535551	Mus musculus myocardin (Myocd)			Cyp2j13	0.00533595	0.00533595	Mus musculus cytochrome P450			Unc45a	0.00597661	-0.00597661	Mus musculus unc-45 myosin chaperone A (Unc45a)			Aass	0.00568312	-0.00568312	Mus musculus aminoadipate-semialdehyde synthase (Aass)			Kif18b	0.00476219	0.00476219	Mus musculus kinesin family member 18B (Kif18b)			Cxx1a	0.000155762	0.000155762	Mus musculus CAAX box 1A (Cxx1a)
Ildr1	0.00533352	0.00533352	Mus musculus immunoglobulin-like domain containing receptor 1 (Ildr1)			Dcbld2	0.00533193	0.00533193	Mus musculus discoidin			Xpo1	0.00594553	0.00594553	Mus musculus exportin 1 (Xpo1)			Nup88	0.00565537	0.00565537	Mus musculus nucleoporin 88 (Nup88)			Pnmal2	0.00472951	-0.00472951	Mus musculus PNMA-like 2 (Pnmal2)			Gprasp1	0.000154356	0.000154356	Mus musculus G protein-coupled receptor associated sorting protein 1 (Gprasp1)
Fam161a	0.00529673	0.00529673	Mus musculus family with sequence similarity 161			Adamts1	0.00531572	0.00531572	Mus musculus a disintegrin-like and metallopeptidase (reprolysin type) with thrombospondin type 1 motif			Pign	0.00593577	-0.00593577	Mus musculus phosphatidylinositol glycan anchor biosynthesis			Sfi1	0.00563657	-0.00563657	Mus musculus Sfi1 homolog			Tnks	0.00470016	0.00470016	Mus musculus tankyrase			Kif1a	0.000152928	0.000152928	Mus musculus kinesin family member 1A (Kif1a)
Kmt2d	0.00528187	-0.00528187	Mus musculus lysine (K)-specific methyltransferase 2D (Kmt2d)			AK041109	0.00531359	-0.00531359	Mus musculus adult male aorta and vein cDNA			Tmem116	0.00591654	0.00591654	Mus musculus transmembrane protein 116 (Tmem116)			Gm5607	0.00561492	0.00561492	Mus musculus predicted gene 5607 (Gm5607)			Cdh24	0.00465578	0.00465578	Mus musculus cadherin-like 24 (Cdh24)			Cideb	0.000152077	0.000152077	Mus musculus cell death-inducing DNA fragmentation factor
Asb10	0.0052229	0.0052229	Mus musculus ankyrin repeat and SOCS box-containing 10 (Asb10)			Tespa1	0.00528992	0.00528992	Mus musculus thymocyte expressed			Med18	0.00587983	0.00587983	Mus musculus mediator complex subunit 18 (Med18)			Zbtb8b	0.00558102	0.00558102	Mus musculus zinc finger and BTB domain containing 8b (Zbtb8b)			Shisa5	0.00464815	0.00464815	Mus musculus shisa family member 5 (Shisa5)			Fchsd1	0.000151786	0.000151786	Mus musculus FCH and double SH3 domains 1 (Fchsd1)
Ccdc141	0.00521845	0.00521845	Mus musculus coiled-coil domain containing 141 (Ccdc141)			Irx3	0.00526865	0.00526865	Mus musculus Iroquois related homeobox 3 (Irx3)			Sdhaf2	0.00583171	-0.00583171	Mus musculus succinate dehydrogenase complex assembly factor 2 (Sdhaf2)			Usp38	0.00556991	-0.00556991	Mus musculus ubiquitin specific peptidase 38 (Usp38)			Zmym1	0.00464129	0.00464129	Mus musculus zinc finger			Hist1h1b	0.000150255	0.000150255	Mus musculus histone cluster 1
App	0.0051963	-0.0051963	Mus musculus amyloid beta (A4) precursor protein (App)			Tmcc2	0.00525044	0.00525044	Mus musculus transmembrane and coiled-coil domains 2 (Tmcc2)			Tti2	0.00582265	0.00582265	Mus musculus TELO2 interacting protein 2 (Tti2)			AK161166	0.00553352	0.00553352	Mus musculus 0 day neonate head cDNA			Ppp1r15b	0.0045386	0.0045386	Mus musculus protein phosphatase 1			Matk	0.000149614	0.000149614	Mus musculus megakaryocyte-associated tyrosine kinase (Matk)
Tenm1	0.00513799	0.00513799	Mus musculus teneurin transmembrane protein 1 (Tenm1)			Ceacam1	0.00524585	0.00524585	Mus musculus carcinoembryonic antigen-related cell adhesion molecule 1 (Ceacam1)			Crbn	0.00575445	-0.00575445	Mus musculus cereblon (Crbn)			Gldc	0.00549997	-0.00549997	Mus musculus glycine decarboxylase (Gldc)			Slc5a6	0.00453664	-0.00453664	Mus musculus solute carrier family 5 (sodium-dependent vitamin transporter)			Map3k15	0.000148865	0.000148865	Mus musculus mitogen-activated protein kinase kinase kinase 15 (Map3k15)
Ramp1	0.00512821	0.00512821	Mus musculus receptor (calcitonin) activity modifying protein 1 (Ramp1)			Helz2	0.00522028	-0.00522028	Mus musculus helicase with zinc finger 2			Ppfia1	0.00560922	0.00560922	Mus musculus protein tyrosine phosphatase			Mast2	0.00543445	0.00543445	Mus musculus microtubule associated serine/threonine kinase 2 (Mast2)			Atxn7l3	0.00450891	0.00450891	Mus musculus ataxin 7-like 3 (Atxn7l3)			Cacnb1	0.000148855	0.000148855	Mus musculus calcium channel
Usp22	0.00512019	-0.00512019	Mus musculus ubiquitin specific peptidase 22 (Usp22)			Cdh5	0.00521133	-0.00521133	Mus musculus cadherin 5 (Cdh5)			Nsun5	0.00560484	0.00560484	Mus musculus NOL1/NOP2/Sun domain family			Spock2	0.00537672	0.00537672	Mus musculus sparc/osteonectin			Rhob	0.00450821	-0.00450821	Mus musculus ras homolog family member B (Rhob)			Hist1h2bb	0.000147746	-0.000147746	Mus musculus histone cluster 1
Bag6	0.00511357	-0.00511357	Mus musculus BCL2-associated athanogene 6 (Bag6)			Uckl1	0.00520241	0.00520241	Mus musculus uridine-cytidine kinase 1-like 1 (Uckl1)			Usp45	0.00557071	-0.00557071	Mus musculus ubiquitin specific petidase 45 (Usp45)			Dnah9	0.00536496	0.00536496	Mus musculus dynein			Gm13830	0.00449856	0.00449856	Mus musculus predicted gene 13830 (Gm13830)			Cnih2	0.000147634	0.000147634	Mus musculus cornichon family AMPA receptor auxiliary protein 2 (Cnih2)
Abl2	0.00507619	-0.00507619	Mus musculus v-abl Abelson murine leukemia viral oncogene 2 (arg			H2afx	0.0051863	-0.0051863	Mus musculus H2A histone family			Trpm5	0.00552866	-0.00552866	Mus musculus transient receptor potential cation channel			4930562C15Rik	0.00535941	-0.00535941	Mus musculus RIKEN cDNA 4930562C15 gene (4930562C15Rik)			Hmg20b	0.00444893	-0.00444893	Mus musculus high mobility group 20B (Hmg20b)			Klc2	0.000147539	0.000147539	Mus musculus kinesin light chain 2 (Klc2)
Acbd5	0.00506618	0.00506618	Mus musculus acyl-Coenzyme A binding domain containing 5 (Acbd5)			Aktip	0.00515112	0.00515112	Mus musculus thymoma viral proto-oncogene 1 interacting protein (Aktip)			Dopey2	0.00543263	-0.00543263	Mus musculus dopey family member 2 (Dopey2)			Llgl1	0.00533647	-0.00533647	Mus musculus lethal giant larvae homolog 1 (Drosophila) (Llgl1)			Sord	0.00443613	-0.00443613	Mus musculus sorbitol dehydrogenase (Sord)			Mki67	0.000147308	0.000147308	Mus musculus antigen identified by monoclonal antibody Ki 67 (Mki67)
Pax6	0.0050365	0.0050365	Mus musculus paired box 6 (Pax6)			Suclg1	0.00512743	0.00512743	Mus musculus succinate-CoA ligase			Ercc8	0.00540966	0.00540966	Mus musculus excision repaiross-complementing rodent repair deficiency			Dnaaf1	0.00529258	0.00529258	Mus musculus dynein			Cpn2	0.00443441	-0.00443441	Mus musculus carboxypeptidase N			Hist1h2ad	0.000146482	-0.000146482	Mus musculus histone cluster 1
Zmynd8	0.00502694	0.00502694	Mus musculus zinc finger			Zfat	0.00510249	0.00510249	Mus musculus zinc finger and AT hook domain containing (Zfat)			Whsc1	0.00540008	0.00540008	Mus musculus Wolf-Hirschhorn syndrome candidate 1 (human) (Whsc1)			Zdhhc5	0.00528479	-0.00528479	Mus musculus zinc finger			Anks1b	0.0044293	0.0044293	Mus musculus ankyrin repeat and sterile alpha motif domain containing 1B (Anks1b)			Chd3os	0.000145871	-0.000145871	Mus musculus chromodomain helicase DNA binding protein 3
Ephx3	0.00494573	-0.00494573	Mus musculus epoxide hydrolase 3 (Ephx3)			Faf2	0.00507803	-0.00507803	Mus musculus Fas associated factor family member 2 (Faf2)			March7'	0.00534468	-0.00534468	Mus musculus membrane-associated ring finger (C3HC4) 7 (March7)			Dcaf12	0.00528115	0.00528115	Mus musculus DDB1 and CUL4 associated factor 12 (Dcaf12)			Frat1	0.00441829	0.00441829	Mus musculus frequently rearranged in advanced T cell lymphomas (Frat1)			Hist2h4	0.000145312	0.000145312	Mus musculus histone cluster 2
Alcam	0.00494011	-0.00494011	Mus musculus activated leukocyte cell adhesion molecule (Alcam)			Tbl2	0.00503249	-0.00503249	Mus musculus transducin (beta)-like 2 (Tbl2)			Zbtb33	0.00529206	0.00529206	Mus musculus zinc finger and BTB domain containing 33 (Zbtb33)			Setdb2-phf11c	0.00526303	0.00526303	Mus musculus Setdb2-Phf11c readthrough (Setdb2-phf11c)			Fzd4	0.00435017	0.00435017	Mus musculus frizzled class receptor 4 (Fzd4)			Lynx1	0.000141422	-0.000141422	Mus musculus Ly6/neurotoxin 1 (Lynx1)
Dkk3	0.00493841	0.00493841	Mus musculus dickkopf WNT signaling pathway inhibitor 3 (Dkk3)			Twf2	0.00502578	-0.00502578	Mus musculus twinfilin actin binding protein 2 (Twf2)			Pi4kb	0.00525848	-0.00525848	Mus musculus phosphatidylinositol 4-kinase			Grid1	0.0051986	0.0051986	Mus musculus glutamate receptor			mFLJ00385	0.00434351	0.00434351	Mus musculus mRNA for mFLJ00385 protein.			Nop9	0.000141373	0.000141373	Mus musculus NOP9 nucleolar protein (Nop9)
C130046K22Rik	0.00493079	0.00493079	Mus musculus RIKEN cDNA C130046K22 gene (C130046K22Rik)			Adipor2	0.00502232	-0.00502232	Mus musculus adiponectin receptor 2 (Adipor2)			Pex1	0.00522816	-0.00522816	Mus musculus peroxisomal biogenesis factor 1 (Pex1)			Zp1	0.00509501	0.00509501	Mus musculus zona pellucida glycoprotein 1 (Zp1)			Parp9	0.00431638	0.00431638	Mus musculus poly (ADP-ribose) polymerase family			Mdh2	0.000139425	0.000139425	Mus musculus malate dehydrogenase 2
Lhfpl2	0.00490067	0.00490067	Mus musculus lipoma HMGIC fusion partner-like 2 (Lhfpl2)			Synpo	0.00500689	0.00500689	Mus musculus synaptopodin (Synpo)			Jazf1	0.00521958	-0.00521958	Mus musculus JAZF zinc finger 1 (Jazf1)			Pcx	0.00507761	0.00507761	Mus musculus pyruvate carboxylase (Pcx)			Ddi2	0.00429544	-0.00429544	Mus musculus DNA-damage inducible protein 2 (Ddi2)			Acss1	0.000139344	0.000139344	Mus musculus acyl-CoA synthetase short-chain family member 1 (Acss1)
Slc19a3	0.00482386	-0.00482386	Mus musculus solute carrier family 19			Cdh4	0.00493712	0.00493712	Mus musculus cadherin 4 (Cdh4)			Fbxl2	0.00521703	0.00521703	Mus musculus F-box and leucine-rich repeat protein 2 (Fbxl2)			Slc5a8	0.00505559	0.00505559	Mus musculus solute carrier family 5 (iodide transporter)			AK035229	0.00429284	0.00429284	Mus musculus adult male urinary bladder cDNA			Hmgb2	0.000138885	0.000138885	Mus musculus high mobility group box 2 (Hmgb2)
Slc35a3	0.00480487	0.00480487	Mus musculus solute carrier family 35 (UDP-N-acetylglucosamine (UDP-GlcNAc) transporter)			Cwc22	0.00493644	-0.00493644	Mus musculus CWC22 spliceosome-associated protein (Cwc22)			Fscn2	0.00519171	0.00519171	Mus musculus fascin actin-bundling protein 2 (Fscn2)			Mst1	0.00503256	0.00503256	Mus musculus macrophage stimulating 1 (hepatocyte growth factor-like) (Mst1)			Cct7	0.0042879	-0.0042879	Mus musculus chaperonin containing Tcp1			‘Sept4	0.000137871	0.000137871	Mus musculus septin 4
Ano1	0.00479901	0.00479901	Mus musculus anoctamin 1			Lars2	0.00490117	0.00490117	Mus musculus leucyl-tRNA synthetase			Hvcn1	0.00512937	0.00512937	Mus musculus hydrogen voltage-gated channel 1 (Hvcn1)			Ankef1	0.0050255	0.0050255	Mus musculus ankyrin repeat and EF-hand domain containing 1 (Ankef1)			BC004004	0.00427665	-0.00427665	Mus musculus cDNA sequence BC004004 (BC004004)			Lrrc4b	0.00013775	0.00013775	Mus musculus leucine rich repeat containing 4B (Lrrc4b)
Zfp46	0.00477839	0.00477839	Mus musculus zinc finger protein 46 (Zfp46)			Slco5a1	0.00488736	-0.00488736	Mus musculus solute carrier organic anion transporter family			Esyt2	0.00505902	0.00505902	Mus musculus extended synaptotagmin-like protein 2 (Esyt2)			Dlg5	0.00498701	-0.00498701	Mus musculus discs			Mapkapk5	0.00426437	-0.00426437	Mus musculus MAP kinase-activated protein kinase 5 (Mapkapk5)			Syp	0.000136745	-0.000136745	Mus musculus synaptophysin (Syp)
4932438A13Rik	0.00475867	-0.00475867	Mus musculus RIKEN cDNA 4932438A13 gene (4932438A13Rik)			Immt	0.00484899	0.00484899	Mus musculus inner membrane protein			AU019823	0.0050498	0.0050498	Mus musculus expressed sequence AU019823 (AU019823)			Cntn1	0.00498077	0.00498077	Mus musculus contactin 1 (Cntn1)			Ensa	0.00425494	0.00425494	Mus musculus endosulfine alpha (Ensa)			Ppp3ca	0.000136326	0.000136326	Mus musculus protein phosphatase 3
Igsf3	0.00475362	0.00475362	Mus musculus immunoglobulin superfamily			Homer1	0.00483944	0.00483944	Mus musculus homer scaffolding protein 1 (Homer1)			Ralgapa1	0.00502743	-0.00502743	Mus musculus Ral GTPase activating protein			Zfp174	0.00497562	-0.00497562	Mus musculus zinc finger protein 174 (Zfp174)			Ube2h	0.00420337	0.00420337	Mus musculus ubiquitin-conjugating enzyme E2H (Ube2h)			Pygb	0.000135579	0.000135579	Mus musculus brain glycogen phosphorylase (Pygb)
Pkn3	0.00475347	-0.00475347	Mus musculus protein kinase N3 (Pkn3)			Usp45	0.00483112	0.00483112	Mus musculus ubiquitin specific petidase 45 (Usp45)			Snx10	0.00495065	-0.00495065	Mus musculus sorting nexin 10 (Snx10)			Psg18	0.0049422	0.0049422	Mus musculus pregnancy specific glycoprotein 18 (Psg18)			Grip2	0.00419866	0.00419866	Mus musculus glutamate receptor interacting protein 2 (Grip2)			Sptbn2	0.000133372	0.000133372	Mus musculus spectrin beta
Zfp142	0.00474601	0.00474601	Mus musculus zinc finger protein 142 (Zfp142)			Prmt8	0.00481544	-0.00481544	Mus musculus protein arginine N-methyltransferase 8 (Prmt8)			Slc7a11	0.00494224	0.00494224	Mus musculus solute carrier family 7 (cationic amino acid transporter			Kcnma1	0.00494183	0.00494183	Mus musculus potassium large conductance calcium-activated channel			Map4k1	0.00416655	-0.00416655	Mus musculus mitogen-activated protein kinase kinase kinase kinase 1 (Map4k1)			Sardh	0.000133012	-0.000133012	Mus musculus sarcosine dehydrogenase (Sardh)
Ccm2	0.0047102	0.0047102	Mus musculus cerebral cavernous malformation 2 (Ccm2)			Mpzl2	0.00480117	0.00480117	Mus musculus myelin protein zero-like 2 (Mpzl2)			Proser3	0.00482616	-0.00482616	Mus musculus proline and serine rich 3 (Proser3)			Nrp2	0.0049237	0.0049237	Mus musculus neuropilin 2 (Nrp2)			Set	0.00415403	0.00415403	Mus musculus SET nuclear oncogene (Set)			Aldh4a1	0.000132866	0.000132866	Mus musculus aldehyde dehydrogenase 4 family
Slc39a10	0.0047	0.0047	Mus musculus solute carrier family 39 (zinc transporter)			Fbxl18	0.00477168	0.00477168	Mus musculus F-box and leucine-rich repeat protein 18 (Fbxl18)			Zfp950	0.00481811	-0.00481811	Mus musculus zinc finger protein 950 (Zfp950)			Ap3m2	0.00490884	0.00490884	Mus musculus adaptor-related protein complex 3			0610010K14Rik	0.00414305	0.00414305	Mus musculus RIKEN cDNA 0610010K14 gene (0610010K14Rik)			Ndufs6	0.000132693	0.000132693	Mus musculus NADH dehydrogenase (ubiquinone) Fe-S protein 6 (Ndufs6)
Mtmr10	0.00467581	0.00467581	Mus musculus myotubularin related protein 10 (Mtmr10)			Hoxa5	0.00476258	0.00476258	Mus musculus homeobox A5 (Hoxa5)			DQ553968	0.00472692	0.00472692	Mus musculus piRNA piR-21080			Pick1	0.00489395	0.00489395	Mus musculus protein interacting with C kinase 1 (Pick1)			Prkg1	0.00410797	0.00410797	Mus musculus protein kinase			1300017J02Rik	0.000129298	0.000129298	Mus musculus RIKEN cDNA 1300017J02 gene (1300017J02Rik)
[truncated: 241 more rows]

## Sheet: s6
Supplementary Table 6. The AUC, F1, MAE and Spearman correlation values of the age prediction logistic regression models generated using the TPM values of the DNA damage response (DDR) genes and randomly selected 210 genes.
[truncated: 214 more rows]

[truncated: 14 more sheets: s7, s8, s9, s10, s11, s12, s13, s14, s15, s16, s17, s18, s19, s20]
